# Supplementary material for: Gene expression profiling signatures for the diagnosis and prevention of oral cavity carcinogenesis-genome-wide analysis using RNA-seq technology
Source: Oncotarget. 2015 Jun 10;6(27):24424–35. doi: 10.18632/oncotarget.4420 (PMC4695195; doi:10.18632/oncotarget.4420)
Supplement: Supplementary file 2 [file oncotarget-06-24424-s002.xlsx]

## Sheet: Sheet1
	Table S1 Genes whose transcripts levels are different in the 4-NQO(E) group (no visible tumors) vs. the UNT(E) group
	gene	locus	UNT(E)	4-NQO(E)	log2(fold_change)	p_value	refseq_id
	Sp9	chr2:73109982-73113828	0	2.10085	1.79769e+308	4.19721e-06	NM_001005343
	Ang2	chr14:51815160-51815598	0	0.759658	1.79769e+308	0.00588515	NM_007449
	Krt27	chr11:99206879-99212408	0	0.173069	1.79769e+308	0.00700722	NM_010666
	Dmrtb1	chr4:107348894-107356767	0	0.0840172	1.79769e+308	0.00818575	NM_019872
	Prl2c2	chr13:13088390-13097597	0	0.221923	1.79769e+308	0.0113618	NM_031191
	Fabp9	chr3:10193623-10197222	0	0.249403	1.79769e+308	0.0117374	NM_011598
	4833427G06Rik	chr9:50889417-50910183	0	0.160487	1.79769e+308	0.0141754	NM_177702
	Prl2c3,Prl2c4	chr13:12883082-12892346	0	0.203034	1.79769e+308	0.0150629	NM_011118
	5930438M14	chr13:102002081-102017506	0	0.0367906	1.79769e+308	0.0180183	NR_046158
	Ces5a	chr8:96038094-96059607	0	0.0852628	1.79769e+308	0.0199834	NM_001003951
	Gm13710	chr2:84340904-84347030	0	0.176376	1.79769e+308	0.0227394	NR_046046
	H2-M9	chr17:36777369-36779589	0	0.0906528	1.79769e+308	0.0227868	NM_008205
	Csn1s1	chr5:88095248-88111599	0	0.0654157	1.79769e+308	0.0241905	NM_007784
	Fgf23	chr6:127022919-127031426	0	0.0448007	1.79769e+308	0.0305586	NM_022657
	Mir196a-1	chr11:96126477-96126579	0	31.4958	1.79769e+308	0.0305586	NR_029721
	Serpina3b	chr12:105366205-105377755	0	0.0327409	1.79769e+308	0.0307967	NM_173024
	Cckbr	chr7:112574333-112584852	0	0.0329034	1.79769e+308	0.0308993	NM_007627
	Isx	chr8:77397072-77417405	0	0.0406639	1.79769e+308	0.0308993	NM_027837
	Caln1	chr5:130845327-131316515	0	0.0375235	1.79769e+308	0.0345148	NM_181045,NM_021371
	C86187	chr7:54223116-54231281	0	0.0329267	1.79769e+308	0.0412151	NR_015609
	Gm628	chr15:73617365-73670101	0	0.0296807	1.79769e+308	0.0412151	NM_001033365
	Hdx	chrX:108688812-108810688	0	0.0133203	1.79769e+308	0.0416846	NM_001080549
	Il19	chr1:132829232-132835818	0	0.0698187	1.79769e+308	0.0416846	NM_001009940
	Atf7ip2	chr16:10192998-10243144	0	0.0226591	1.79769e+308	0.0417369	NM_029253,NM_153123
	Hist1h4m,Hist1h4n	chr13:21903614-21904019	0	0.824208	1.79769e+308	0.0419682	NM_001195421
	Kdm4d	chr9:14267024-14304926	0	0.0242353	1.79769e+308	0.0421599	NM_173433
	Prss33	chr17:23970327-23972734	0	0.0528244	1.79769e+308	0.0421599	NM_001081399
	Sgk2	chr2:162813216-162839863	0	0.0245191	1.79769e+308	0.0421599	NM_013731
	Gprc6a	chr10:51334628-51351264	0	0.0223911	1.79769e+308	0.0436023	NM_153071
	Kcnb2	chr1:15302532-15704295	0	0.0115635	1.79769e+308	0.0436023	NM_001098528
	Krtap14	chr16:88825535-88826390	0.390901	0	-1.79769e+308	0.00477182	NM_013707
	Krtap5-5	chr7:149414699-149415876	0.215511	0	-1.79769e+308	0.00729227	NM_001037822
	Gm13177	chr4:144203609-144213301	0.107263	0	-1.79769e+308	0.0215443	NM_001081248
	4930558C23Rik	chr3:95190379-95206763	0.168833	0	-1.79769e+308	0.0335522	NR_015490
	Krtap31-1	chr11:99769233-99770204	0.0949543	0	-1.79769e+308	0.0420155	NM_027568
	A930011O12Rik	chr14:65206951-65212798	0.0204845	0	-1.79769e+308	0.0458763	NR_040709
	Cckar	chr5:54089723-54098943	0.0253045	0	-1.79769e+308	0.0471267	NM_009827
	Sprr2d	chr3:92143061-92144795	1.3403	85.0414	5.98754	0	NM_011470
	Gm12603	chr4:88696210-88730514	0.0174751	1.00725	5.84898	0.00829513	NR_033533
	Krt71	chr15:101564379-101573528	0.00574502	0.249529	5.44075	0.00600669	NM_019956
	Mcpt2	chr14:56660959-56663471	0.0148867	0.619836	5.37979	0.00385337	NM_008571
	Klk6	chr7:51079913-51087397	0.0784886	3.1989	5.34895	1.89892e-06	NM_001164696,NM_001164697,NM_001164698,NM_011177
	Mcpt1	chr14:56636800-56639228	0.0338337	1.24443	5.20088	4.49911e-05	NM_008570
	Sprr2e	chr3:92156064-92157371	0.291708	9.96065	5.09364	1.23584e-10	NM_011471
	A530098C11Rik	chr1:44066252-44076851	0.0120996	0.379518	4.97114	0.0119865	NM_001013799
	Nkx2-9	chr12:57712383-57714271	0.0423061	1.03555	4.61339	2.30451e-05	NM_008701
	Stfa2l1	chr16:36156896-36162034	0.04943	1.18873	4.58789	0.0181399	NM_173869
	Akr1d1	chr6:37480172-37518815	0.0308078	0.666402	4.43503	1.84884e-07	NM_145364
	2810011L19Rik	chr12:106574803-106622142	0.00876363	0.188062	4.42354	0.000909726	NR_045047
	Sprr2f	chr3:92169108-92170364	1.2282	24.1774	4.29904	1.77636e-15	NM_011472
	Hoxb9	chr11:96132643-96137907	0.0123852	0.241179	4.28341	0.000671205	NM_008270
	Gm53	chr11:96112973-96125798	0.043484	0.763337	4.13376	0.0102767	NR_037977
	Pip	chr6:41797547-41802061	0.0782403	1.36215	4.12183	0.00120072	NM_008843
	Odf3l2	chr10:79102270-79108483	0.0197276	0.322709	4.03195	0.00765222	NM_001033473
	Robo3	chr9:37223629-37240760	0.00795408	0.105761	3.73298	0.00207881	NM_001164767
	Spink12	chr18:44264176-44268197	0.173075	2.26454	3.70975	1.12026e-06	NM_030061
	Sprr2i	chr3:92211912-92213193	9.52166	106.854	3.48829	0	NM_011475
	Fmo3	chr1:164883930-164914622	0.123964	1.37798	3.47456	3.35843e-07	NM_008030
	Saa3	chr7:53967367-53971046	0.296503	3.00918	3.34325	4.14258e-05	NM_011315
	Nphs2	chr1:158240865-158258166	0.0224743	0.227681	3.34067	0.000543841	NM_130456
	Gm5547	chr3:105618484-105620277	0.0703596	0.704351	3.32348	0.0417677	NR_045845
	Slc7a11	chr3:50168857-50247535	1.06328	10.6293	3.32145	0	NM_011990
	Klk1b3	chr7:51453560-51457721	0.0258816	0.258365	3.31941	0.0446605	NM_008693
	H1foo	chr6:115894956-115900251	0.0296276	0.288842	3.28527	0.0152856	NM_138311
	Saa2	chr7:54007202-54009684	0.0929973	0.858904	3.20724	0.00705933	NM_011314
	Ttc21a	chr9:119846723-119876911	0.00511999	0.0472833	3.20712	0.0365081	NM_028735
	Tff1	chr5:143200557-143579066	0.177821	1.62027	3.18773	0.00271893	NM_009362_1,NM_009362
	Upk1b	chr16:38773296-38800316	0.0591725	0.48552	3.03653	0.000507847	NM_178924
	Kcnj16	chr11:110829346-110889281	0.0357302	0.292656	3.03399	0.000153603	NM_001252210,NM_001252209,NM_001252207,NM_010604,NM_001252208
	Chi3l1	chr1:136078980-136086608	2.1344	17.1411	3.00556	9.00835e-13	NM_007695
	Sult1c1	chr17_random:581194-612733	0.0908637	0.723738	2.99369	0.000306872	NM_018751,NM_018751_1
	Cdkn2a	chr4:88920376-88940523	0.354989	2.80808	2.98374	0.00145983	NM_001040654,NM_009877
	1700003M07Rik	chr4:129637617-129642382	0.0253885	0.20073	2.98301	0.034075	NR_040648,NR_040647
	Klk1	chr7:51480806-51484987	7.15113	55.1461	2.94701	1.0858e-13	NM_010639
	Myl2	chr5:122550988-122556863	1.17909	8.92395	2.92001	1.27877e-07	NM_010861
	Sh2d5	chr4:137806325-137816883	0.0874784	0.646736	2.88618	6.64327e-06	NM_001099631
	Gclc	chr9:77602341-77642296	6.94119	50.9477	2.87576	0	NM_010295
	Crisp3	chr17:40358725-40379207	1.18742	8.67741	2.86943	1.01686e-09	NM_009639
	Ptgs2	chr1:151947253-151955142	0.19619	1.42525	2.86089	4.41623e-08	NM_011198
	Sprr2g	chr3:92177836-92179151	2.90183	20.3614	2.81081	1.95481e-09	NR_003548
	Ms4a3	chr19:11703986-11715324	0.208122	1.44581	2.79637	0.00059738	NM_133246
	Duoxa2	chr2:122124635-122128621	0.89869	6.23527	2.79456	7.58785e-08	NM_025777
	Mcpt8	chr14:56700999-56704034	0.149614	1.03448	2.78958	0.00198182	NM_008572
	Cyp1a1	chr9:57535734-57551631	0.327099	2.24146	2.77664	1.30038e-07	NM_009992,NM_001136059
	Il13ra2	chrX:143818020-143838375	0.0285225	0.192403	2.75396	0.0143495	NM_008356
	Akr1b8	chr6:34304163-34318454	4.70014	31.5939	2.74887	9.81437e-14	NM_008012
	Duox2	chr2:122106172-122123901	0.237099	1.56932	2.72658	5.58877e-08	NM_177610
	Tmem163	chr1:129386918-129574598	0.0188358	0.117905	2.64608	0.0343683	NM_028135
	Foxi1	chr11:34104340-34108089	0.0374301	0.229299	2.61496	0.00741094	NM_023907
	Krt73	chr15:101623738-101632763	0.107626	0.6567	2.60921	0.000124836	NM_212485
	Klk1b4	chr7:51462804-51467124	0.0572978	0.346376	2.59579	0.0321113	NM_010915
	Lipn	chr19:34141847-34159408	0.0362325	0.215199	2.57032	0.0181956	NM_027340
	Afp	chr5:90919739-90937933	0.015479	0.0911378	2.55773	0.0439007	NM_007423
	Trem3	chr17:48386943-48398207	0.157817	0.92	2.54338	0.00239508	NM_021407
	Pmaip1	chr18:66618257-66625212	0.368528	2.14696	2.54245	6.09347e-07	NM_021451
	Glyat	chr19:12707797-12726227	0.0957987	0.553186	2.52969	0.00164518	NM_145935
	Ms4a10	chr19:11036784-11049160	0.223669	1.2833	2.52042	0.000354573	NM_023529
	Lce1m	chr3:92821728-92822982	3.70278	21.113	2.51145	3.96939e-09	NM_025420
	Ces1a	chr8:95544113-95572091	0.0224132	0.127219	2.50489	0.0275658	NM_001013764
	Foxi2	chr7:142602049-142605298	0.0198063	0.112299	2.50332	0.0269786	NM_183193
	Krt25	chr11:99177157-99184255	0.0552208	0.311591	2.49637	0.00602697	NM_133730
	Hrh2	chr13:54287497-54317801	0.0757458	0.426542	2.49345	0.000992954	NM_001010973,NM_008286
	Klk1b5	chr7:51471844-51476073	0.261335	1.43992	2.46202	0.0015631	NM_008456
	Klk1b16	chr7:51392136-51396974	0.0497793	0.265816	2.41681	0.016285	NM_008454
	Gm3776	chr9:78104935-78116973	24.0823	128.11	2.41134	9.14824e-14	NM_001243092
	Gsta1	chr9:78078475-78090490	25.9641	135.89	2.38785	1.38334e-13	NM_008181
	Arxes1	chrX:132567905-132569485	0.0440052	0.225207	2.3555	0.0170836	NM_029541
	Sprr2h	chr3:92189606-92191241	7.79726	37.4703	2.26471	9.78193e-09	NM_011474
	Ctsg	chr14:56718717-56721411	0.568193	2.68602	2.24102	0.000521192	NM_007800
	Adh7	chr3:137873680-137902627	49.2443	226.881	2.2039	1.03688e-11	NM_009626
	Gpr179	chr11:97193422-97213387	0.0320728	0.14568	2.18338	0.000515258	NM_001081220
	Lce6a	chr3:92424006-92425582	0.173739	0.786077	2.17775	0.00842465	NM_001166172
	Myh7	chr14:55587623-55613386	0.0474554	0.213713	2.17103	0.000980031	NM_080728
	Klk1b9	chr7:51231430-51235746	0.112184	0.497537	2.14893	0.0192602	NM_010116
	Car6	chr4:149561124-149575244	4.382	19.3427	2.14213	6.762e-09	NM_009802
	Gapdhs	chr7:31514905-31524375	0.412837	1.82184	2.14175	0.000246597	NM_008085
	Zbtb8b	chr4:129103008-129118062	0.0211887	0.0913535	2.10816	0.034909	NM_153541
	Sprr2b	chr3:92120626-92122007	24.9281	105.617	2.083	4.13781e-08	NM_011469
	Rprm	chr2:53936503-53937963	0.126109	0.52445	2.05613	0.00842513	NM_023396
	Dusp9	chrX:70884779-70888853	0.0376314	0.154311	2.03583	0.0180376	NM_029352
	Krt1	chr15:101675856-101681217	1.63627	6.67557	2.02848	3.34674e-07	NM_008473
	Ptgr1	chr4:58978461-58999950	68.1998	277.308	2.02365	1.59645e-09	NM_025968
	Sprr2j-ps	chr3:92222008-92223318	3.07472	12.2791	1.99767	2.39179e-05	NR_003185
	Mt3	chr8:96676506-96678048	11.083	43.7445	1.98075	9.03537e-07	NM_013603
	Prtn3	chr10:79342411-79345917	2.04638	8.06898	1.97931	0.000164298	NM_011178
	Inhba	chr13:16106307-16119044	0.0754113	0.297006	1.97764	0.0224387	NM_008380
	Tmprss12	chr15:100111267-100123484	0.0734509	0.288625	1.97434	0.0281222	NM_183109
	Gm10639	chr9:78137734-78153332	4.74658	18.5735	1.96829	8.34239e-07	NM_001122660
	Fpr1	chr17:18013434-18020903	0.123083	0.475868	1.95093	0.0242371	NM_013521
	Gria3	chrX:38754480-39031778	0.221683	0.856565	1.95007	7.85773e-05	NM_016886
	Nefl	chr14:68701940-68705794	0.0430855	0.166159	1.94729	0.0317404	NM_010910
	S100a9	chr3:90496554-90499613	104.653	401.758	1.94071	3.08197e-08	NM_009114
	Slitrk5	chr14:112074336-112082357	0.0208469	0.0800051	1.94026	0.0242864	NM_198865
	Nqo1	chr8:109912124-109927105	24.2473	92.7544	1.93559	6.2605e-10	NM_008706
	Lpo	chr11:87619929-87639616	0.44457	1.69352	1.92955	6.43045e-05	NM_080420
	Gpr110	chr17:43407295-43461355	0.0219846	0.0834469	1.92436	0.0407724	NM_133776
	Uox	chr3:146244336-146294447	0.287537	1.08392	1.91443	0.00183264	NM_009474
	Dync1i1	chr6:5675638-5978039	0.051189	0.192514	1.91106	0.0401115	NM_001191023,NM_001191025,NM_001191026,NM_001191027,NM_010063
	Cyp2b19	chr7:27542205-27557649	0.0631551	0.237181	1.90902	0.0102012	NM_007814
	Gipc2	chr3:151756804-151828864	0.962675	3.57835	1.89417	0.000120239	NM_016867
	Mpo	chr11:87607285-87617914	1.90747	7.05058	1.88608	7.88526e-06	NM_010824
	Snhg11	chr2:158201373-158211881	0.228241	0.841316	1.88209	9.04297e-05	NM_175692
	Rxfp3	chr15:10963471-10967723	0.0213656	0.0784092	1.87573	0.0381106	NM_178717
	Sgpp2	chr1:78306920-78416861	3.22617	11.6797	1.85611	2.23842e-08	NM_001004173
	Gsta3	chr1:21230669-21255640	4.70277	16.8355	1.83992	9.11397e-06	NM_001077353,NM_010356
	Ambn	chr5:88885035-88897554	0.0613624	0.219651	1.83979	0.0415384	NM_009664
	Ccdc164	chr5:30607913-30668993	0.0435534	0.154906	1.83054	0.025856	NM_001033460
	Lin28a	chr4:133559244-133574731	0.0465943	0.1654	1.82773	0.0258545	NM_145833
	Hyal4	chr6:24698366-24716519	0.0548719	0.194306	1.82419	0.0368247	NM_029848
	S100a8	chr3:90472992-90473956	133.45	472.44	1.82383	1.90771e-07	NM_013650
	Dnmt3l	chr10:77492775-77526360	0.136549	0.482385	1.82076	0.0136086	NM_019448,NM_001081695
	H2-Oa	chr17:34220787-34232254	0.156225	0.551551	1.81987	0.0251664	NM_008206
	Itgb2l	chr16:96643904-96665221	0.178251	0.622817	1.8049	0.00579743	NM_008405
	Ces2c	chr8:107370967-107378382	0.104625	0.360433	1.7845	0.0126382	NM_145603
	Asgr1	chr11:69867870-69871396	0.0988539	0.338241	1.77468	0.0375037	NM_009714
	Klk1b11	chr7:51251248-51255245	1.06869	3.59053	1.74836	0.00129448	NM_010640
	Ascl3	chr7:116870978-116875246	0.352905	1.18361	1.74584	0.0334497	NM_020051
	Rnf183	chr4:62088575-62095760	0.113478	0.379926	1.7433	0.0261828	NM_153504
	Angptl4	chr17:33911844-33918520	0.865319	2.89677	1.74314	0.000223406	NM_020581
	Tnnc1	chr14:32021497-32024897	0.225128	0.751476	1.73898	0.0425343	NM_009393
	Mosc1	chr1:186610645-186635192	0.146028	0.487252	1.73842	0.00761967	NM_001081361
	Abcc3	chr11:94204608-94254290	1.84597	6.11152	1.72715	7.44127e-07	NM_029600
	4632434I11Rik	chr7:100006036-100022742	0.345432	1.13535	1.71667	0.000462335	NM_001080995
	Ear11	chr14:51874936-51875787	0.300642	0.952984	1.66441	0.0315564	NM_053113
	Fgf3	chr7:152024516-152029253	0.175325	0.543943	1.63342	0.0270084	NM_008007
	Trem1	chr17:48371921-48386091	0.0827034	0.253607	1.61658	0.0244755	NM_021406
	Sirpb1a	chr3:15371826-15426427	0.170211	0.516722	1.60207	0.0345316	NM_001002898
	Actn3	chr19:4861222-4877884	34.4455	104.213	1.59714	1.39039e-06	NM_013456
	Zmynd17	chr14:21302085-21316123	1.23778	3.74407	1.59686	0.000372699	NM_029104
	Blvrb	chr7:28232996-28251000	21.8074	65.5775	1.58838	1.84371e-06	NM_144923
	Pthlh	chr6:147200631-147212607	1.926	5.76263	1.58112	0.000284145	NM_008970
	Acvr1c	chr2:58119863-58210169	0.0465456	0.137012	1.55759	0.047173	NM_001033369,NM_001111030
	Saa1	chr7:53995868-53998350	2.14846	6.31309	1.55504	0.00619349	NM_009117
	A2m	chr6:121586190-121629256	0.0433886	0.126304	1.54151	0.0328379	NM_175628
	Lrr1	chr12:70269800-70279997	0.148883	0.433209	1.54088	0.0276162	NM_001081406
	Ear5	chr14:51781934-51782693	11.1686	32.3608	1.5348	4.54919e-05	NM_019398
	Gm9766	chr10:52997886-53099657	1.31402	3.79517	1.53018	0.00286312	NM_001204983
	Tnfrsf9	chr4:150294263-150320211	0.229847	0.661142	1.52429	0.012514	NM_001077509,NM_001077508,NM_011612
	Susd4	chr1:184695036-184825785	0.283957	0.813975	1.51931	0.00832612	NM_144796
	Ccl12	chr11:81915346-81916901	0.610184	1.72807	1.50184	0.034726	NM_011331
	Orm1	chr4:63005599-63009196	1.17905	3.3267	1.49646	0.00523012	NM_008768
	Cd80	chr16:38459012-38487014	0.299685	0.844045	1.49387	0.01115	NM_009855
	Gsta2	chr9:78178826-78194952	18.5293	52.1198	1.49202	6.64654e-06	NM_008182
	Chrna2	chr14:66759796-66771785	0.0973928	0.273563	1.48999	0.0194246	NM_144803
	Casr	chr16:36493781-36562220	0.0652224	0.182911	1.4877	0.0263355	NM_013803
	Styk1	chr6:131249161-131263845	0.123074	0.343785	1.48198	0.0134088	NM_172891
	Syt16	chr12:75098747-75368903	0.0660085	0.183593	1.47578	0.0488757	NM_172804
	B430306N03Rik	chr17:48455486-48465836	0.112284	0.312087	1.4748	0.0223898	NM_177083
	Camp	chr9:109749890-109751970	16.4596	45.3812	1.46316	0.00020809	NM_009921
	Clca4	chr3:144485586-144512266	0.10488	0.288735	1.46101	0.0210628	NM_139148
	Elane	chr10:79349056-79350961	3.24777	8.85297	1.44671	0.00322912	NM_015779
	Prss34	chr17:25435338-25437106	0.610033	1.65746	1.44202	0.0140665	NM_178372
	1810033B17Rik	chr8:3665761-3668905	0.589493	1.60045	1.44093	0.0147859	NM_026985
	Gdf15	chr8:73153292-73155534	0.619594	1.68152	1.44037	0.0140518	NM_011819
	Nrxn2	chr19:6418737-6533217	0.423834	1.14061	1.42823	0.00153385	NM_001205234,NM_001205235,NM_020253
	C77370	chrX:101272774-101396456	0.210129	0.554709	1.40045	0.00149681	NM_001077354
	Sele	chr1:165978364-165987808	0.208431	0.547112	1.39226	0.0138921	NM_011345
	Tnfrsf18	chr4:155400450-155403000	1.31425	3.44528	1.39038	0.00842756	NM_009400,NM_021985
	Pdk4	chr6:5433350-5446278	40.668	106.344	1.38677	3.08114e-05	NM_013743
	Tmem90b	chr2:149656518-149830128	0.116458	0.303795	1.38329	0.0454891	NM_001085521
	Fbxw10	chr11:62660624-62690964	0.0980274	0.254379	1.37572	0.0329054	NM_001033669
	Tcf23	chr5:31271049-31279391	0.186378	0.479239	1.36251	0.0110396	NM_053085
	Aldh1a3	chr7:73535778-73572363	0.471371	1.20977	1.3598	0.00385087	NM_053080
	Sell	chr1:165992206-166010916	0.426621	1.08513	1.34684	0.0217295	NM_001164059,NM_011346
	Clic6	chr16:92498391-92541486	0.0983679	0.249937	1.34531	0.0311607	NM_172469
	Gsta4	chr9:78039772-78057156	241.664	612.565	1.34186	7.28847e-05	NM_010357
	Cyp2e1	chr7:147949730-147960876	3.2138	8.13827	1.34044	0.000479425	NM_021282
	Slfn10-ps	chr11:82841629-82854035	0.11384	0.285346	1.32571	0.0428027	NM_181542
	Retn	chr8:3655769-3659818	6.03419	15.0279	1.31641	0.00363988	NM_001204959,NM_022984
	Ces1f	chr8:95780134-95803635	0.931198	2.31217	1.31209	0.005291	NM_144930
	Gclm	chr3:121948509-121969566	16.873	41.3732	1.29398	4.59099e-05	NM_008129
	Fam54a	chr10:20067624-20081475	0.302148	0.739988	1.29225	0.0192643	NM_027930
	Mcm10	chr2:4911769-4933837	0.340342	0.831967	1.28954	0.00888	NM_027290
	Car1	chr3:14766213-14808365	1.3792	3.3695	1.2887	0.0154788	NM_001083957,NM_009799
	Lrp8	chr4:107474863-107549445	0.342815	0.837424	1.28853	0.00283573	NM_001080926,NR_033496
	Btla	chr16:45224449-45253008	0.130515	0.31823	1.28585	0.0327637	NM_001037719,NM_177584
	1100001G20Rik	chr11:83560441-83566148	3.37254	8.20583	1.28281	0.0316058	NM_183249
	H2-Q10	chr17:35607033-35611508	0.824017	2.00422	1.28229	0.0113879	NM_010391
	Trpm2	chr10:77370466-77432617	0.0595204	0.144708	1.28169	0.0424064	NM_138301
	Cpt1c	chr7:52214741-52230221	1.65868	3.99944	1.26976	0.00164987	NM_001252470,NM_153679
	Sprr1b	chr3:92240730-92242701	158.029	376.731	1.25334	0.00011738	NM_009265
	Gng4	chr13:13876805-13920162	0.737532	1.74746	1.24448	0.00633451	NM_010317
	Ucp3	chr7:107621499-107634941	10.942	25.8653	1.24114	0.000100471	NM_009464
	Mrap	chr16:90738568-90750021	0.581202	1.36417	1.23091	0.037601	NM_029844
	Cyp2b10	chr7:26682682-26711643	1.22668	2.8753	1.22896	0.00682932	NM_009999
	Trpc1	chr9:95607047-95650777	0.287844	0.674303	1.22811	0.0252396	NM_011643
	Kcnj3	chr2:55289566-55447936	0.38676	0.903886	1.2247	0.0416966	NM_008426
	Abo	chr2:26698022-26720499	0.568788	1.32897	1.22434	0.0194448	NM_030718
	Rhag	chr17:40948097-40977703	0.389503	0.908982	1.22262	0.037534	NM_011269
	Gm20554	chr13:72760913-72766012	0.141133	0.326305	1.20916	0.0277082	NR_030701
	Esd	chr14:75132151-75150250	67.4052	155.44	1.20543	0.000147807	NM_016903
	Fcnb	chr2:27931998-27940398	0.812435	1.87329	1.20525	0.0452406	NM_010190
	Cd177	chr7:25529001-25545330	0.933792	2.1487	1.20229	0.0131325	NM_026862
	Exo1	chr1:177810908-177841527	0.133057	0.305755	1.20034	0.0267483	NM_012012
	Xpo4	chr14:58201107-58283793	0.552476	1.2659	1.19618	0.0141167	NM_020506
	Scd1	chr19:44468939-44482199	22.8265	52.0781	1.18996	0.00018884	NM_009127
	Casp14	chr10:78174739-78181038	2.103	4.76805	1.18095	0.00245123	NM_009809
	Fxyd2	chr9:45207791-45218361	7.65617	17.1834	1.16632	0.0124721	NM_007503,NR_028499,NM_052823
	Cbr3	chr16:93683463-93691236	45.4183	101.751	1.1637	0.000251587	NM_173047
	Psrc1	chr3:108186721-108191149	2.45936	5.48201	1.15642	0.0123477	NM_019976,NM_001190161
	Deptor	chr15:54931471-55085757	1.75316	3.90344	1.15479	0.0261231	NM_001037937,NM_145470
	Cenph	chr13:101529640-101545854	0.780077	1.7265	1.14616	0.0257301	NM_021886
	Ccdc122	chr14:77436578-77512011	0.98244	2.16095	1.13723	0.0160074	NM_175369
	Ube2c	chr2:164595428-164598402	10.9156	23.9645	1.13451	0.00157469	NM_026785
	Hp	chr8:112099027-112103072	5.37888	11.8083	1.13442	0.00249284	NM_017370
	Nudt10	chrX:5745814-5750109	0.426527	0.925812	1.11808	0.0435519	NM_001031664
	Zfp365	chr10:67348852-67375410	0.807121	1.74784	1.11472	0.00765892	NM_178679
	Rad51ap1	chr6:126873436-126889573	0.710323	1.53575	1.1124	0.0241959	NM_009013
	1700097N02Rik	chr17:30759385-30763850	1.08765	2.33463	1.10198	0.0484133	NR_045287
	Adipoq	chr16:23146608-23158041	5.47511	11.75	1.1017	0.0035782	NM_009605
	Car3	chr3:14863537-14872373	36.2286	77.0936	1.08948	0.00050021	NM_007606
	E130012A19Rik	chr11:97488700-97491030	0.929983	1.97705	1.08808	0.0203141	NM_175332
	Gpx2	chr12:77893321-77896541	139.592	295.755	1.08318	0.00101044	NM_030677
	Kif18b	chr11:102766832-102786438	0.736242	1.55062	1.0746	0.0158246	NM_197959
	Ces2e	chr8:107450159-107458572	1.67689	3.52467	1.0717	0.00735262	NM_001163756,NM_172759
	Mybl1	chr1:9658915-9690290	0.276577	0.580644	1.06997	0.0444779	NM_008651
	Areg	chr5:91568640-91577458	1.03674	2.17401	1.06831	0.0346129	NM_009704
	Cidec	chr6:113374629-113385749	3.71987	7.76934	1.06254	0.00542594	NM_178373
	A530016L24Rik	chr12:113727658-113738138	0.367187	0.765648	1.06017	0.0420735	NM_177039
	Ifitm6	chr7:148201710-148202791	3.91214	8.138	1.05672	0.0458752	NM_001033632
	Ngp	chr9:110322311-110325516	25.7854	53.4592	1.05188	0.0026445	NM_008694
	BC030867	chr11:102110195-102126497	0.413837	0.857813	1.0516	0.0418294	NM_153544
	Stil	chr4:114672722-114715803	0.230124	0.47588	1.04818	0.0352854	NM_009185
	Mybl2	chr2:162880370-162910423	0.741742	1.52851	1.04313	0.0173603	NM_008652
	Cecr2	chr6:120616438-120721209	0.6508	1.33094	1.03216	0.00781051	NM_001128151
	Vgll3	chr16:65815877-65863311	1.22632	2.50327	1.02947	0.0116505	NM_028572
	Rbp7	chr4:148823810-148829077	12.888	26.1885	1.0229	0.00709201	NM_022020
	AI414108	chr9:27160269-27165128	0.396215	0.804402	1.02164	0.0295591	NR_027907
	Gstm6	chr3:107741765-107746667	2.69335	5.46702	1.02135	0.0213366	NM_008184
	Cyp7b1	chr3:17971949-18143338	1.03634	2.10208	1.02033	0.0251355	NM_007825
	4930547N16Rik	chr10:87553816-87609686	0.296419	0.600644	1.01887	0.0472404	NM_029249
	Gss	chr2:155388918-155418442	14.8916	30.0716	1.0139	0.00149068	NM_008180
	Sgol1	chr17:53814111-53828640	0.505436	1.01515	1.00609	0.0302155	NM_028232
	Cfd	chr10:79353597-79355401	38.4269	76.9919	1.00259	0.00178878	NM_013459
	Pck1	chr2:172978573-172984754	0.707369	1.41627	1.00156	0.0363757	NM_011044
	Mmp13	chr9:7272513-7283333	0.670753	1.34235	1.0009	0.0430948	NM_008607
	Neil3	chr8:54672220-54724419	0.783504	1.56696	0.999957	0.0331371	NM_146208
	Arc	chr15:74499512-74503000	1.3655	2.72737	0.998079	0.0141613	NM_018790
	Wfdc15b	chr2:164040189-164047399	9.72884	19.4112	0.996547	0.0441239	NM_001045554,NM_138685
	Serpina3n	chr12:105644917-105652539	5.68586	11.3024	0.991184	0.00456966	NM_009252
	F630028O10Rik	chrX:93435264-93438981	0.785023	1.55264	0.983917	0.0323546	NR_030718
	Nudt11	chrX:5624624-5631869	0.661602	1.30806	0.983398	0.0406275	NM_021431
	Fbxw9	chr8:87584017-87591019	5.29099	10.3938	0.974108	0.00655408	NM_026791
	Mastl	chr2:22972063-23011544	0.317285	0.623092	0.973665	0.0449321	NM_025979
	Gins1	chr2:150735329-150757016	1.69265	3.323	0.9732	0.0432955	NM_001163476,NM_027014
	Zc3h6	chr2:128793137-128844299	0.969299	1.90001	0.970996	0.0162635	NM_178404
	Idi2	chr13:8952108-8960181	10.3647	20.2829	0.96859	0.00348668	NM_177197
	Mgst1	chr6:138089057-138105273	32.4635	63.3715	0.965012	0.00235378	NM_019946
	Casc5	chr2:118872854-118929857	0.249257	0.486507	0.964823	0.0495365	NM_029617
	Ccnb1	chr13:101548693-101556441	3.99223	7.78253	0.963044	0.00649728	NM_172301
	Cdkn3	chr14:47380215-47391200	2.43488	4.74236	0.961752	0.0482284	NM_028222
	Sval2	chr6:41810337-41814321	58.2609	113.169	0.957882	0.00388495	NM_032542
	Cdca5	chr19:6085096-6091773	1.18013	2.28491	0.95319	0.0368387	NM_026410
	Plin1	chr7:86866049-86877662	1.71496	3.31605	0.951293	0.0355589	NM_001113471,NM_175640
	Fabp5	chr3:10012605-10016610	1104.81	2129.94	0.947016	0.0124056	NM_010634
	Stc1	chr14:69647345-69659458	0.793694	1.52802	0.945009	0.0280127	NM_009285
	Hells	chr19:39005479-39042767	0.713966	1.37396	0.94441	0.0378057	NM_008234
	Sgol2	chr1:58042183-58083121	0.554513	1.06445	0.940814	0.0384603	NM_001177867,NM_199007
	Aldh1a7	chr19:20767442-20802046	2.27828	4.36152	0.936888	0.0191752	NM_011921
	Kif15	chr9:122860198-122927851	0.705649	1.34851	0.934338	0.0230023	NM_010620
	Trip13	chr13:74049909-74075215	0.804476	1.52971	0.927137	0.0489679	NM_027182
	Srxn1	chr2:151931465-151937089	27.9465	53.1141	0.92643	0.00281362	NM_029688
	Birc5	chr11:117710550-117717057	7.23546	13.7381	0.925027	0.0205918	NM_001012273,NM_009689
	Hmgcs2	chr3:98084353-98114661	0.809552	1.53185	0.920079	0.0349341	NM_008256
	Pbk	chr14:66424747-66436659	2.42329	4.58356	0.919503	0.026497	NM_023209
	Smc2	chr4:52452120-52501131	1.20486	2.27587	0.917552	0.0127335	NM_008017
	Cdk1	chr10:68799382-68815660	2.5597	4.83185	0.916601	0.0130462	NM_007659
	Zwilch	chr9:63964953-64020738	0.693891	1.3089	0.915572	0.0495364	NM_026507
	Irx2	chr13:72766425-72771642	2.22764	4.17102	0.904885	0.0220968	NM_010574
	Gsto1	chr19:47929478-47939278	513.599	960.347	0.902914	0.0110273	NM_010362
	Rad51	chr2:118938552-118961806	1.56728	2.92445	0.899903	0.0338858	NM_011234
	Ass1	chr2:31325789-31376190	14.0946	26.2393	0.896592	0.00495432	NM_007494
	A630073D07Rik	chr6:132575128-132577529	10.2832	19.0828	0.89198	0.0388144	NM_001142969
	Tacc3	chr5:34000795-34014846	3.3497	6.21465	0.891643	0.0127407	NM_001040435
	Ccnf	chr17:24360176-24388354	1.66589	3.08122	0.887207	0.0252202	NM_007634
	Mcm5	chr8:77633426-77652338	2.64379	4.86731	0.880515	0.0139222	NM_008566
	Aurkb	chr11:68859144-68865164	2.27279	4.17121	0.876001	0.0313199	NM_011496
	Pvalb	chr15:78021547-78034586	419.721	766.548	0.868944	0.0107104	NM_013645
	Ncaph	chr2:126929545-126959690	1.36363	2.4828	0.864512	0.0369908	NM_144818
	Krt16	chr11:100107405-100110216	937.317	1705.13	0.863269	0.0446274	NM_008470
	Cdo1	chr18:46872858-46887996	4.95171	9.00689	0.863103	0.01947	NM_033037
	Kifc1	chr17:34012610-34027578	2.20747	3.99409	0.855476	0.0316895	NM_001195298
	Dcxr	chr11:120586686-120588595	16.0471	28.8538	0.846452	0.0137898	NM_026428
	Ripk3	chr14:56403831-56407694	2.01257	3.61807	0.84618	0.0476221	NM_001164107,NM_001164108,NM_019955
	Tk1	chr11:117676832-117701222	5.6051	10.0758	0.846089	0.0413351	NM_009387
	Lcn2	chr2:32240156-32243259	13.9205	25.022	0.845991	0.0228922	NM_008491
	Trp53inp1	chr4:11083587-11101524	5.26281	9.40802	0.838059	0.0300942	NM_001199105,NM_021897
	Spag5	chr11:78115092-78135956	1.04509	1.86261	0.833698	0.0389056	NM_017407
	Slc1a4	chr11:20202182-20232716	6.62434	11.8043	0.833468	0.00861938	NM_018861
	Cenpa	chr5:30969274-30977199	6.21037	11.0539	0.831807	0.0246311	NM_007681
	Ckap2	chr8:23278623-23296291	2.17573	3.87156	0.831418	0.0294643	NM_001004140
	Dbf4	chr5:8396968-8422716	1.81053	3.21519	0.828494	0.0392456	NM_001190717,NM_013726
	Slc25a22	chr7:148615647-148623773	8.43126	14.9397	0.825333	0.0115251	NM_026646,NM_001177576
	Serpine1	chr5:137537375-137548142	1.5887	2.80966	0.822549	0.0398245	NM_008871
	Plk2	chr13:111185251-111191051	6.16998	10.9011	0.82113	0.0120742	NM_152804
	Mybpc2	chr7:51757068-51780039	43.5546	76.8922	0.820013	0.0108101	NM_146189
	Plk1	chr7:129302950-129313389	3.04012	5.35601	0.817029	0.0321846	NM_011121
	Thbs1	chr2:117937657-117952869	3.90479	6.86749	0.814539	0.0111851	NM_011580
	Polk	chr13:97250643-97312440	0.87681	1.54013	0.812714	0.0489804	NM_012048
	Chi3l3	chr3:105950471-105970482	8.20891	14.3209	0.802862	0.0233945	NM_009892
	Gstm1	chr3:107815167-107820891	187.051	325.985	0.801376	0.0162181	NM_010358
	Cdca3	chr6:124780193-124783719	5.9044	10.2869	0.800947	0.0266877	NM_013538
	Gstp1	chr19:4035410-4037912	226.922	394.576	0.798104	0.0147375	NM_013541
	Abcc4	chr14:118881913-119105441	2.85225	4.95525	0.796857	0.0196311	NM_001033336,NM_001163676,NM_001163675
	Tsku	chr7:105499177-105509838	7.87051	13.6431	0.793643	0.0352216	NM_001024619,NM_001168540,NM_001168541,NM_001168539
	Ncapg2	chr12:117643874-117702004	0.705162	1.22135	0.792447	0.0490049	NM_133762
	Rrm2	chr12:25393118-25399011	4.26185	7.35818	0.787869	0.0275719	NM_009104
	Tkt	chr14:31362334-31387908	28.1467	48.4471	0.783444	0.0137862	NM_009388
	Cat	chr2:103294060-103325310	41.6225	71.489	0.780357	0.0127233	NM_009804
	Ankrd1	chr19:36186454-36194334	31.8651	54.3204	0.769514	0.014556	NM_013468
	Gpx3	chr11:54716354-54723889	38.0509	64.3501	0.758012	0.0166019	NM_008161,NM_001083929
	H60c	chr10:7078769-7090333	5.6203	9.49905	0.757137	0.0218511	NM_001204916
	Bub1b	chr2:118423946-118467328	1.68604	2.84841	0.756515	0.045419	NM_009773
	Krt17	chr11:100117530-100122303	254.629	429.16	0.753121	0.0384324	NM_010663
	Kif11	chr19:37450892-37496349	1.84814	3.09975	0.746077	0.0349788	NM_010615
	Arrdc2	chr8:73359036-73363619	6.3973	10.7296	0.746061	0.027655	NM_027560
	Slc3a2	chr19:8781371-8797859	27.8879	46.6122	0.741066	0.0150757	NM_008577,NM_001161413
	Aaas	chr15:102168677-102181190	5.2542	8.77003	0.739109	0.0408575	NM_153416
	Padi2	chr4:140462274-140513817	5.28996	8.80556	0.735159	0.0253757	NM_008812
	Mgst2	chr3:51465114-51486597	32.8386	54.5817	0.733024	0.0300318	NM_174995
	Nedd9	chr13:41405284-41582689	4.16871	6.92012	0.731197	0.0290828	NM_001111324,NM_017464
	Chodl	chr16:78931192-78951973	3.85702	6.38898	0.728098	0.0401134	NM_139134
	Chaf1a	chr17:56179838-56207449	3.10444	5.12418	0.722988	0.0394644	NM_013733
	Gm94	chr18:43936849-43952532	202.608	334.395	0.722864	0.0214802	NM_001033280
	Cirbp	chr10:79630585-79634398	31.3991	51.7867	0.721858	0.0212263	NM_007705
	Rrm1	chr7:109590208-109618285	6.34633	10.1926	0.683524	0.0304122	NM_009103
	Ppp1r1a	chr15:103360709-103368423	16.1306	25.7703	0.675907	0.0379207	NM_021391
	Iffo2	chr4:139086462-139176297	19.1054	30.3741	0.66886	0.0498957	NM_001205173,NM_183148
	Nr4a1	chr15:101097276-101105225	19.0758	30.2899	0.66709	0.0334307	NM_010444
	Mylk2	chr2:152737087-152748801	39.1834	61.8999	0.659692	0.035309	NM_001081044
	Pla2g4e	chr2:119992147-120071071	6.63153	10.4561	0.656927	0.0363922	NM_177845
	Pgrmc1	chrX:34138219-34146074	28.5448	44.0845	0.627042	0.0420822	NM_016783
	Hmox1	chr8:77617516-77624492	34.785	53.3143	0.616057	0.0479516	NM_010442
	Kpna2	chr11:106849942-106860839	19.8039	30.3259	0.614765	0.0473656	NM_010655
	Il1f9	chr2:24041995-24049087	28.7349	43.8624	0.61018	0.0495033	NM_153511
	Clec3b	chr9:123060063-123066550	66.2199	43.0717	-0.620525	0.0483982	NM_011606
	Fndc1	chr17:7931432-7997839	10.5124	6.83707	-0.620648	0.0454078	NM_001081416
	Kank1	chr19:25311691-25508986	19.9376	12.9368	-0.624009	0.0430176	NM_181404
	Ccrn4l	chr3:51028368-51055576	14.4585	9.35349	-0.628346	0.0477311	NM_009834
	4832428D23Rik	chr1:44260914-44275776	13.152	8.50325	-0.629191	0.0466576	NM_207281
	Psors1c2	chr17:35670145-35671592	53.4927	34.4295	-0.635697	0.0490133	NM_020576
	Sik1	chr17:31981194-31992737	12.5517	8.07366	-0.636589	0.0408733	NM_010831
	Krt80	chr15:101180001-101200556	122.19	78.3496	-0.641134	0.0451796	NM_028770
	Prelp	chr1:135806881-135817978	17.07	10.9301	-0.643159	0.0386907	NM_054077
	Col1a1	chr11:94797583-94813170	36.1933	23.1674	-0.643626	0.0481913	NM_007742
	Elovl5	chr9:77765171-77832326	14.5675	9.31193	-0.645605	0.0421008	NM_134255
	Sprr2a2	chr3:92054568-92061226	36.7488	23.469	-0.646941	0.037971	NM_001164787,NM_001164787_1
	Ankrd35	chr3:96474053-96494957	15.2865	9.71218	-0.654389	0.0359058	NM_001081139
	Col4a1	chr8:11198422-11312826	17.8722	11.3165	-0.659292	0.0345044	NM_009931
	Tnxb	chr17:34807479-34856760	11.6714	7.38152	-0.660986	0.0384407	NM_031176
	Rassf7	chr7:148401758-148404557	26.4082	16.6718	-0.663575	0.0431788	NM_025886
	Eps8l1	chr7:4416343-4430844	33.6158	21.1684	-0.667229	0.0362805	NM_026146
	D0H4S114	chr18:33596672-33623683	31.1516	19.5916	-0.669075	0.0412389	NM_001109990,NM_001109989,NM_001109988,NM_053078
	Moxd1	chr10:23943322-24022589	12.0072	7.5407	-0.671127	0.0356559	NM_021509
	Cspg4	chr9:56712910-56747677	3.25567	2.04272	-0.672461	0.043216	NM_139001
	Sbk2	chr7:4908682-4915950	68.8328	43.0471	-0.67718	0.0291452	NM_001146329
	Arl4c	chr1:90594800-90598766	5.96889	3.73281	-0.677203	0.0438633	NM_177305
	Col4a2	chr8:11312828-11449287	13.8486	8.65754	-0.677716	0.0294415	NM_009932
	Slc6a19	chr13:73818604-73847304	12.3974	7.73875	-0.679867	0.0435541	NM_028878
	2310079G19Rik	chr16:88627032-88627911	53.3415	33.296	-0.679906	0.0343697	NM_027173
	Insig1	chr5:28397951-28405202	31.822	19.8561	-0.680443	0.030096	NM_153526
	Krt32	chr11:99942161-99949540	15.4434	9.63002	-0.68138	0.0422794	NM_001159374
	Mall	chr2:127530125-127555633	47.9485	29.8581	-0.68336	0.0280056	NM_145532
	Cadm3	chr1:175264384-175297826	4.06357	2.52604	-0.685871	0.0498074	NM_053199
	Zbtb7c	chr18:75979831-76308218	8.90259	5.52428	-0.688437	0.0341598	NM_145356
	Col6a1	chr10:76171536-76188789	23.0909	14.3272	-0.688569	0.0264659	NM_009933
	6330406I15Rik	chr5:150214380-150234278	8.17039	5.06727	-0.689196	0.0380434	NM_027519
	Tppp3	chr8:107991391-107995322	245.252	151.807	-0.692027	0.03348	NM_026481
	Ccdc3	chr2:5058821-5151912	14.9802	9.26463	-0.693251	0.0306379	NM_028804
	Zdhhc9	chrX:45525147-45561879	23.8757	14.7512	-0.694707	0.0247029	NM_172465
	Ppl	chr16:5086383-5132574	76.4316	47.1356	-0.697351	0.0407998	NM_008909
	Col5a3	chr9:20574493-20619478	3.93267	2.42214	-0.699225	0.0380053	NM_016919
	Mfap5	chr6:122463693-122479305	27.5237	16.9483	-0.699538	0.0328119	NM_015776
	Actc1	chr2:113873024-113878547	245.539	151.092	-0.700526	0.0318744	NM_009608
	Igfbp5	chr1:72904638-72921439	116.172	71.4293	-0.701681	0.0456251	NM_010518
	Scel	chr14:103912557-104012563	48.0208	29.4949	-0.703197	0.0245752	NM_022886
	Pik3r3	chr4:115894518-115975661	7.95458	4.87262	-0.707089	0.0259829	NM_181585
	Ltbp4	chr7:28090159-28122631	71.6386	43.8311	-0.708782	0.0365872	NM_175641,NM_001113549
	Klk13	chr7:50967936-50982128	79.8128	48.6828	-0.713207	0.0217517	NM_001039042
	Heyl	chr4:122910798-122927113	3.10716	1.88651	-0.719881	0.0446018	NM_013905
	Tmem45a	chr16:56805273-56886276	15.7005	9.50418	-0.724175	0.0218626	NM_019631
	Gemin4	chr11:76024072-76031074	10.2595	6.20606	-0.725209	0.0240467	NM_177367
	Cilp	chr9:65112986-65128412	40.9746	24.766	-0.726372	0.0213392	NM_173385
	Myog	chr1:136186580-136189125	9.48446	5.72542	-0.728186	0.0459613	NM_031189
	Krt24	chr11:99141406-99146552	125.311	75.5252	-0.730488	0.023777	NM_029393
	Tmprss11a	chr5:86839434-86898015	51.3389	30.9353	-0.730796	0.0188917	NM_001033233
	Dapl1	chr2:59322709-59343078	83.9818	50.5868	-0.731314	0.0243711	NM_029723
	Cpm	chr10:117066555-117124408	3.06384	1.84441	-0.732186	0.0366488	NM_027468
	Cyp2s1	chr7:26587494-26601549	29.3562	17.6405	-0.734775	0.0176163	NM_028775
	Dhrs3	chr4:144482729-144517548	45.2281	27.1682	-0.735299	0.0228255	NM_011303,NM_001172424
	Aox4	chr1:58267240-58325440	36.0367	21.516	-0.744053	0.0191128	NM_023631
	Slc37a2	chr9:37036733-37063323	6.1303	3.65763	-0.745049	0.0279631	NM_001145960,NM_020258
	Krt10	chr11:99246568-99250678	177.586	105.86	-0.74636	0.0243357	NM_010660
	Cldn17	chr16:88506051-88507223	26.1962	15.5951	-0.748262	0.0238857	NM_181490
	2610203C20Rik	chr9:41389421-41400570	4.99991	2.97401	-0.749493	0.0393394	NR_015483
	Podxl	chr6:31469492-31513937	17.4624	10.3728	-0.751442	0.0148342	NM_013723
	Fn1	chr1:71632096-71699745	23.7815	14.1259	-0.751494	0.018192	NM_010233
	Col15a1	chr4:47220883-47326037	8.00046	4.75199	-0.751551	0.0196879	NM_009928
	Col6a2	chr10:76058500-76086149	21.9108	12.9988	-0.753262	0.0163402	NM_146007
	Loxl1	chr9:58135529-58161019	10.8745	6.44608	-0.754449	0.0218709	NM_010729
	Pamr1	chr2:102390177-102483197	4.17708	2.47159	-0.757055	0.041777	NM_173749
	Elf5	chr2:103252254-103291145	14.0169	8.28691	-0.758257	0.0276534	NM_010125,NM_001145813
	Dock8	chr19:25074018-25276922	2.84351	1.67577	-0.762851	0.0230494	NM_028785
	Oasl1	chr5:115373248-115387920	4.99357	2.93597	-0.766238	0.0442629	NM_145209
	Isg15	chr4:155573532-155574927	78.7174	46.1483	-0.770404	0.0177501	NM_015783
	Gbp2	chr3:142283626-142300972	15.4365	8.99298	-0.77947	0.0171686	NM_010260
	Plxna3	chrX:71574404-71590028	1.55729	0.905545	-0.78218	0.0399807	NM_008883
	Ifi44	chr3:151393886-151412923	4.93175	2.86754	-0.782288	0.0323421	NM_133871
	Apol9a	chr15:77234218-77241510	13.0303	7.56301	-0.784832	0.0388031	NM_173786,NM_001162883
	Col6a3	chr1:92663434-92740548	4.29406	2.47559	-0.79457	0.0142495	NM_001243008,NM_001243009
	S100a7a	chr3:90458223-90462052	69.1078	39.7072	-0.799449	0.0122658	NM_199422
	Itgb1bp3	chr10:80657435-80693524	28.314	16.2541	-0.80071	0.0301316	NM_027120
	Atp10a	chr7:65913571-66084796	1.7047	0.977523	-0.802312	0.0371447	NM_009728
	Loxl2	chr14:70009282-70095641	5.43259	3.10789	-0.805707	0.0140384	NM_033325
	Col5a2	chr1:45431175-45560127	5.85516	3.34906	-0.805951	0.0114519	NM_007737
	Slc5a9	chr4:111547981-111575401	3.70791	2.12007	-0.806495	0.0224155	NM_145551
	Unc13d	chr11:115923409-115939275	2.14371	1.22086	-0.812213	0.039128	NM_001009573
	Fstl1	chr16:37777140-37836602	29.5308	16.8039	-0.813425	0.0083567	NM_008047
	Pir	chrX:160707362-160810945	42.5825	24.2237	-0.813839	0.0093946	NM_027153
	F3	chr3:121426454-121437970	40.7789	23.0658	-0.822067	0.00809279	NM_010171
	Wnt7b	chr15:85365866-85424138	29.342	16.5924	-0.822446	0.0104486	NM_001163633,NM_001163634,NM_009528
	Slc6a4	chr11:76812098-76845845	2.22185	1.25358	-0.825702	0.0467212	NM_010484
	Slc46a2	chr4:59918770-59927928	7.78814	4.39367	-0.82585	0.0225766	NM_021053
	Islr	chr9:58004070-58007028	34.1988	19.26	-0.828337	0.0105631	NM_001195431,NM_012043
	Cntnap1	chr11:101037430-101052034	0.991762	0.555464	-0.836301	0.0491746	NM_016782
	Tcf15	chr2:151969344-151974832	18.506	10.3507	-0.838263	0.0243812	NM_009328
	Gm1110	chr9:26687151-26730666	5.82354	3.25496	-0.839258	0.0196361	NM_001177509
	Mamdc2	chr19:23377098-23522812	2.96872	1.65792	-0.84047	0.0270754	NM_174857
	Mrgprf	chr7:152486813-152495462	3.10484	1.73067	-0.843193	0.0467815	NM_145379
	Bglap-rs1	chr3:88172538-88173642	40.4516	22.4762	-0.847799	0.0173869	NM_031368
	Camkk1	chr11:72832509-72855567	6.31505	3.49803	-0.852251	0.0127017	NM_018883
	Cish	chr9:107199019-107204292	8.82204	4.84879	-0.863486	0.0141616	NM_009895
	Foxn1	chr11:78171789-78200060	3.96318	2.17173	-0.867814	0.0245717	NM_008238
	Xpnpep2	chrX:45461901-45490158	2.88685	1.57431	-0.874781	0.0231608	NM_133213
	Ifi27l2a	chr12:104680376-104681890	262.985	143.106	-0.877899	0.00518329	NM_029803
	Apln	chrX:45378322-45388029	1.98958	1.07971	-0.881813	0.03274	NM_013912
	Padi1	chr4:140366907-140401693	11.5309	6.25084	-0.883383	0.00610783	NM_011059
	Ip6k3	chr17:27280915-27304709	8.96148	4.84627	-0.88686	0.0101475	NM_173027
	Mfap4	chr11:61298945-61302206	56.4528	30.5029	-0.888096	0.00561028	NM_029568
	Serpinh1	chr7:106493884-106501749	43.8729	23.6515	-0.891398	0.00715268	NM_001111043,NM_001111044,NM_009825
	Mapk11	chr15:88972913-88980036	2.57228	1.38567	-0.892462	0.0315343	NM_011161
	Fbn1	chr2:125126329-125332174	5.76574	3.09907	-0.895671	0.00406002	NM_007993
	Folr2	chr7:108988501-108993845	11.5003	6.1717	-0.897928	0.0172351	NM_008035
	N28178	chr4:42930122-42954479	1.47788	0.792366	-0.89929	0.0344796	NM_172690
	Fam57a	chr11:76015557-76021759	173.561	92.9831	-0.900406	0.00374658	NM_027773
	Col5a1	chr2:27741944-27895030	6.12663	3.27832	-0.902139	0.00438899	NM_015734
	A430110N23Rik	chr7:4877445-4896399	3.11763	1.66302	-0.906643	0.0152036	NM_173008
	Angptl1	chr1:158734296-158869757	22.5087	11.9314	-0.915725	0.0161042	NM_028333
	Apol9b	chr15:77559501-77566812	11.8588	6.27954	-0.917223	0.0154093	NM_001168660,NM_173743
	Hoxc13	chr15:102751561-102759245	3.54963	1.8713	-0.923627	0.0218097	NM_010464
	2300002M23Rik	chr17:35704429-35705890	194.322	102.38	-0.924514	0.00373023	NM_175148
	ORF63	chr16:87553574-87595581	8.78691	4.62506	-0.925885	0.0110493	NM_144854
	Fgfr3	chr5:34064372-34079717	16.3203	8.56849	-0.929558	0.0173402	NM_001163215,NM_001205270,NM_008010,NM_001163216,NM_001163217
	Oas3	chr5:121203106-121227668	2.7464	1.44161	-0.929863	0.0136918	NM_145226
	Pdlim4	chr11:53868429-53882519	21.0317	11.0394	-0.929905	0.00814204	NM_019417
	Frem2	chr3:53317859-53461277	0.931847	0.489039	-0.930144	0.0130589	NM_172862
	Miat	chr5:112642247-112657968	0.391389	0.204944	-0.933372	0.0431291	NR_003718,NR_033657
	Hephl1	chr9:14856284-14916552	1.65854	0.865781	-0.937838	0.0159241	NM_001164797
	2610528A11Rik	chr14:37915325-37923287	108.986	56.804	-0.940079	0.00255889	NM_001206684
	2310034O05Rik	chr5:100639710-100647068	3.84856	2	-0.94432	0.0338998	NR_040679
	Col8a2	chr4:125964037-125991574	1.34591	0.696882	-0.949597	0.02442	NM_199473
	Dok2	chr14:71174187-71178301	3.11944	1.61515	-0.949615	0.0283694	NM_010071
	Gm12185	chr11:48718157-48740661	1.41265	0.731072	-0.950317	0.022403	NM_001045540
	Klk5	chr7:51097638-51106551	6.5244	3.35535	-0.959383	0.0183359	NM_026806
	Cd248	chr19:5068077-5070639	16.1461	8.26832	-0.965523	0.00320105	NM_054042
	Calml3	chr13:3802138-3803564	592.587	301.874	-0.973078	0.00578563	NM_027416
	Ivl	chr3:92374823-92377637	1.85361	0.932536	-0.99111	0.0263327	NM_008412
	2310005G13Rik	chr16:57037079-57071459	9.95405	4.99248	-0.995527	0.00248858	NM_183281
	S1pr5	chr9:21047360-21052887	4.49737	2.24825	-1.00028	0.0100836	NM_053190
	Bglap2	chr3:88181657-88182621	32.8831	16.4317	-1.00087	0.015439	NM_001032298
	Rarres1	chr3:67282807-67319445	9.66674	4.83021	-1.00094	0.0075906	NM_001164763
	Efhd1	chr1:89160938-89207366	5.05982	2.51776	-1.00694	0.0112211	NM_028889
	Fmo2	chr1:164805177-164828843	49.7674	24.6406	-1.01416	0.00155858	NM_018881
	Cyp26b1	chr6:84521407-84543902	8.44574	4.17759	-1.01555	0.00308492	NM_175475,NM_001177713
	Fhad1	chr4:141446765-141567552	0.459598	0.227154	-1.0167	0.0386678	NM_177868
	Cyp2a5	chr7:27620357-27628283	15.1797	7.48256	-1.02054	0.00336206	NM_007812
	Soat2	chr15:101981005-101993867	1.03021	0.507807	-1.02058	0.0421801	NM_146064
	Gjb5	chr4:127032052-127035408	6.44817	3.1749	-1.02218	0.00921811	NM_010291
	Ecm1	chr3:95538070-95543492	228.399	112.38	-1.02317	0.00444711	NM_001252653,NM_007899
	Wnt2b	chr3:104747722-104764627	0.674995	0.329997	-1.03242	0.0327611	NM_009520
	Alox12e	chr11:70129114-70136020	1.51591	0.739093	-1.03636	0.0268025	NM_145684
	Gjb3	chr4:127002478-127008080	11.3835	5.54473	-1.03775	0.0156653	NM_008126,NM_001160012
	Kif9	chr9:110379461-110427678	2.4074	1.16771	-1.04379	0.034454	NM_001163569,NM_010628
	Pla2g2f	chr4:138306447-138313513	10.1187	4.90531	-1.04461	0.00214664	NM_012045
	2310061N02Rik	chr16:88707415-88708207	120.012	58.0462	-1.04791	0.00102567	NM_027155
	C030019I05Rik	chr11:46007350-46126361	11.0178	5.30044	-1.05565	0.0150812	NM_177075
	Kbtbd11	chr8:15011024-15033332	2.17583	1.04505	-1.05799	0.0035782	NM_029116
	Grid2ip	chr5:144119016-144153477	0.654026	0.31193	-1.06813	0.0357466	NM_133355,NM_001159321
	Pla2g3	chr11:3388229-3394169	6.75169	3.21615	-1.06991	0.00252507	NM_172791
	Eln	chr5:135178465-135223124	18.0053	8.53281	-1.07733	0.000890507	NM_007925
	Retnla	chr16:48842664-48844574	237.566	112.299	-1.08099	0.000515136	NM_020509
	Hic1	chr11:74978066-74983757	4.89915	2.31488	-1.0816	0.00257193	NM_010430,NM_001098203
	G0s2	chr1:195098353-195099382	43.9021	20.7222	-1.08311	0.00124521	NM_008059
	Ppp1r3c	chr19:36806220-36811094	34.1651	15.9557	-1.09845	0.000380924	NM_016854
	Ctnnd2	chr15:30102347-30959098	0.809545	0.377774	-1.09959	0.012497	NM_008729
	Il1f10	chr2:24146715-24149340	4.08819	1.87332	-1.12586	0.0373253	NM_153077
	E330011O21Rik	chr16:78251107-78255699	2.25106	1.02742	-1.13158	0.0292592	NR_045698
	Serpinb7	chr1:109319265-109349266	8.72134	3.9791	-1.13211	0.00167769	NM_027548
	Col4a6	chrX:137599945-137908619	0.61658	0.281029	-1.13357	0.00992174	NM_053185
	Mycl1	chr4:122673341-122679723	6.17319	2.80433	-1.13836	0.00112765	NM_008506
	Col3a1	chr1:45368382-45406551	55.7795	25.2877	-1.1413	0.000458807	NM_009930
	D430019H16Rik	chr12:106692065-106731305	0.38077	0.172295	-1.14404	0.0195632	NM_001252508
	Hs3st6	chr17:24889947-24895629	3.00217	1.34183	-1.1618	0.0172406	NM_001012402
	Krt83	chr15:101261920-101269235	68.5017	30.6109	-1.1621	0.000237675	NM_001003668
	Tgm7	chr2:120919324-120935527	9.62524	4.29992	-1.16251	0.00113915	NM_001160424
	Sprr3	chr3:92260423-92262642	1004.38	445.028	-1.17434	0.00123922	NM_001204427,NM_011478
	Tmem35	chrX:130829763-130840508	2.43695	1.07842	-1.17616	0.00750437	NM_026239
	Ada	chr2:163552319-163575913	1003.12	443.644	-1.17702	0.00242796	NM_007398
	Ngfr	chr11:95430139-95449012	1.79317	0.792371	-1.17826	0.00488282	NM_033217
	Nxph4	chr10:126962528-126971615	0.742435	0.327497	-1.18079	0.0437719	NM_183297
	Ccdc48	chr6:87680862-87705905	0.477383	0.209855	-1.18575	0.0325603	NM_001159697
	Gm88	chr17:46391113-46394265	1.01093	0.443819	-1.18764	0.0339915	NM_001111142
	Ankrd37	chr8:47082261-47085204	4.61313	1.98658	-1.21546	0.00830043	NM_001039562
	Emp1	chr6:135312948-135333191	136.36	58.7199	-1.2155	0.000191706	NM_010128
	Krt76	chr15:101714781-101723351	850.78	365.397	-1.21932	0.00394597	NM_001033177
	Mal	chr2:127458961-127482431	15.4636	6.58707	-1.23117	0.000146659	NM_001171187,NM_010762
	Accsl	chr2:93695519-93709260	0.542144	0.230805	-1.232	0.030587	NM_001033452
	Ahsg	chr16:22892114-22899511	5.21267	2.21679	-1.23355	0.00337799	NM_013465
	Nlrc3	chr16:3946932-3976632	0.455246	0.192761	-1.23983	0.0149199	NM_001081280
	Wnt3	chr11:103635488-103679335	1.03359	0.436007	-1.24523	0.00807237	NM_009521
	Prss55	chr14:64694279-64704226	0.885738	0.372911	-1.24805	0.0499921	NM_001081063
	Nmu	chr5:76762519-76792802	52.1058	21.663	-1.26621	0.000136761	NM_019515
	Slc34a2	chr5:53440591-53462902	0.538973	0.221634	-1.28203	0.0102903	NM_011402
	Pbp2	chr6:135259146-135260402	1.2636	0.518229	-1.28588	0.0200232	NM_029595
	Porcn	chrX:7770975-7783651	22.3181	9.11551	-1.29182	0.000541857	NM_016913,NM_023638,NM_145907,NM_145908
	Krtap27-1	chr16:88671290-88671899	5.16387	2.09835	-1.2992	0.0076954	NM_001163105
	St6galnac1	chr11:116626338-116636821	0.399216	0.161608	-1.30467	0.0273737	NM_011371
	Serpinb3c	chr1:109167777-109174948	168.872	67.9896	-1.31254	4.97904e-05	NM_201363
	Cited1	chrX:99442775-99447108	1.14094	0.458496	-1.31524	0.0339967	NM_007709
	Skint3	chr4:111904849-111973073	0.31841	0.12745	-1.32095	0.0407335	NM_001102474,NM_177578
	Ano2	chr6:125640436-125990146	2.57675	1.0223	-1.33374	0.00060121	NM_153589
	P2ry4	chrX:97785492-97790208	0.926006	0.36517	-1.34245	0.00446967	NM_020621
	Rgs9bp	chr7:36364012-36370601	0.4292	0.168398	-1.34977	0.00442638	NM_145840
	Prr5l	chr2:101554441-101679137	0.674393	0.26158	-1.36634	0.0076197	NM_001110849,NM_001083810,NM_175181
	Fhit	chr14:10382607-11994546	1.46038	0.564041	-1.37247	0.0160826	NM_010210
	Krt36	chr11:99963326-99966940	491.275	189.534	-1.37407	0.00019011	NM_001174099
	Prg2	chr2:84820617-84823789	4.03444	1.54638	-1.38347	0.00624784	NM_008920
	Prr9	chr3:91926125-91927869	25.3915	9.70373	-1.38773	5.50275e-05	NM_175424
	Paqr5	chr9:61801544-61874597	6.75039	2.57419	-1.39085	5.84582e-05	NM_028748
	Cpxm2	chr7:139234492-139346424	8.76418	3.32559	-1.39801	3.30019e-05	NM_018867
	Syt10	chr15:89612823-89672291	0.815691	0.305266	-1.41795	0.00899245	NM_018803
	5430421N21Rik	chr15:101315560-101321943	33.4721	12.4833	-1.42296	1.84278e-05	NM_001201323
	4932418E24Rik	chr2:26127166-26150077	0.285304	0.105638	-1.43338	0.0205183	NM_177841
	2310007B03Rik	chr1:95047931-95057525	40.1663	14.7839	-1.44196	4.3764e-06	NM_001159940,NM_172411
	Oas2	chr5:121180341-121199857	7.72373	2.84161	-1.44259	3.24226e-05	NM_145227
	Nlrp10	chr7:116065366-116073672	10.1875	3.74616	-1.44331	7.48231e-06	NM_175532
	2310034C09Rik	chr16:88759091-88760034	271.16	99.3524	-1.44852	8.35582e-06	NM_054100
	Aplnr	chr2:84976516-84980080	7.5855	2.74001	-1.46906	2.49059e-05	NM_011784
	Cdh4	chr2:179177182-179634080	0.268125	0.0966646	-1.47185	0.00545769	NM_009867
	Egfl6	chrX:162960938-163023648	3.11064	1.11492	-1.48027	0.000312563	NM_019397
	Csdc2	chr15:81767188-81781371	4.91105	1.7514	-1.48753	0.000113188	NM_145473
	Gal	chr19:3409916-3414457	1.0157	0.361325	-1.49111	0.0363683	NM_010253
	Krtap3-1	chr11:99427340-99427944	371.567	132.075	-1.49226	3.37766e-06	NM_023511
	Ndufa4l2	chr10:126951994-126959500	68.2469	24.2471	-1.49295	0.00333813	NM_001098789
	Clec11a	chr7:51559135-51562329	4.72173	1.67686	-1.49356	0.000229877	NM_009131
	Crnn	chr3:92948708-92953393	96.6099	33.9622	-1.50824	1.76536e-06	NM_001081200
	2310043L19Rik	chr1:179571672-179573074	1.9317	0.678989	-1.50841	0.0103809	NR_037994
	Chi3l4	chr3:106004408-106022397	143.893	50.2792	-1.51696	2.93018e-06	NM_145126
	Gzmc	chr14:56850237-56853493	0.603095	0.20771	-1.53781	0.0345757	NM_010371
	Shank1	chr7:51565633-51613723	0.314708	0.106359	-1.56508	0.00177344	NM_001034115
	Krtap3-3	chr11:99411445-99412177	328.102	109.86	-1.57849	1.21053e-06	NM_025524
	A330049N07Rik	chr10:72436050-72549453	0.296147	0.0990637	-1.57988	0.0231435	NR_040646
	Fam124b	chr1:80195273-80210519	0.144817	0.0481863	-1.58754	0.0423904	NM_173425
	Krtap13	chr16:88750989-88751873	260.129	86.1142	-1.5949	6.34541e-07	NM_010671
	2310002L13Rik	chr18:70400082-70404238	97.4008	31.971	-1.60717	4.73267e-07	NM_029346
	2310057N15Rik	chr16:88773425-88774451	107.939	35.3376	-1.61093	3.41236e-07	NM_027170
	Krtap13-1	chr16:88729106-88729856	189.106	60.3982	-1.64662	4.44488e-07	NM_183189
	Krt81	chr15:101289491-101294196	65.6638	20.9533	-1.64792	3.47254e-07	NM_001166157
	Tmem211	chr5:113655928-113668283	0.289476	0.0922594	-1.64968	0.0262369	NM_001033428
	Mlc1	chr15:88786313-88808983	0.510836	0.160298	-1.6721	0.00535651	NM_133241
	Acsm2	chr7:126697853-126744208	0.0681613	0.0211311	-1.68959	0.0352962	NM_001177977,NM_001177978,NM_146197
	Cxcl9	chr5:92750356-92757105	5.05538	1.54164	-1.71336	1.34348e-05	NM_008599
	Krtap3-2	chr11:99417136-99418167	75.7472	22.5158	-1.75026	1.2761e-07	NM_025720
	Lmx1a	chr1:169619688-169778864	0.145057	0.0431098	-1.75053	0.019512	NM_033652
	Klk4	chr7:51136541-51141174	0.27995	0.083036	-1.75336	0.0484978	NM_019928
	Lrrc15	chr16:30269387-30283340	10.0106	2.94313	-1.76611	8.86208e-08	NM_028973
	Ppm1n	chr7:19862155-19865398	0.304637	0.0849073	-1.84313	0.0227973	NM_177691
	Gpr50	chrX:68916941-68921264	0.185612	0.0507557	-1.87065	0.0453331	NM_010340
	Spink6	chr18:44231046-44243264	2.64979	0.708063	-1.90393	0.0020139	NM_001013797
	Lyg1	chr1:38003582-38014604	736.319	195.063	-1.91639	1.05139e-08	NM_027111
	Krt33a	chr11:99872512-99877526	17.2189	4.47604	-1.9437	5.84581e-08	NM_027983
	Krt35	chr11:99953505-99957538	32.0162	8.22134	-1.96136	1.10956e-08	NM_016880
	Gm20579	chr17:39543303-39547937	1.91473	0.47946	-1.99766	0.000120473	NM_001244763
	Serpinb13	chr1:108877560-108897772	2.97164	0.740958	-2.00379	9.81911e-06	NM_172852
	Dsg4	chr18:20594675-20630322	0.646438	0.159118	-2.02242	0.000118062	NM_181564
	D7Ertd443e	chr7:141457944-141568511	0.16829	0.0408787	-2.04153	0.0238268	NM_001081331,NM_001199941
	Kirrel2	chr7:31232784-31242534	0.0889877	0.0213242	-2.06112	0.0388326	NM_172898
	Krt86	chr15:101303908-101310414	59.4436	13.2877	-2.16143	4.46876e-11	NM_010667
	Krt39	chr11:99375937-99382572	4.15159	0.882239	-2.23442	7.71975e-07	NM_213730
	Krt34	chr11:99898664-99902868	84.3501	17.6414	-2.25743	4.25571e-12	NM_027563
	Clca6	chr3:144615449-144638009	0.17278	0.0361013	-2.25881	0.00359731	NM_207208
	Krt31	chr11:99907959-99911865	47.1631	9.71537	-2.27932	9.6958e-12	NM_010659
	Aldob	chr4:49548866-49562355	0.110602	0.0223335	-2.3081	0.0499732	NM_144903
	Krt33b	chr11:99884947-99891182	25.9472	5.21133	-2.31586	7.65423e-11	NM_013570
	Klk15	chr7:51189140-51194960	3.49924	0.700902	-2.31975	3.64296e-05	NM_174865
	Acsm1	chr7:126761341-126806029	1.78234	0.343114	-2.37701	9.46378e-07	NM_054094
	Adh6a	chr3:137976249-137994098	1.81889	0.349837	-2.3783	1.69012e-05	NM_026945
	Epx	chr11:87677499-87689038	0.29907	0.057268	-2.38468	0.0020808	NM_007946
	Sstr4	chr2:148221112-148222500	0.283874	0.0533119	-2.41272	0.0152945	NM_009219
	C1qtnf3	chr15:10882086-10909917	4.55025	0.826552	-2.46077	7.15038e-09	NM_030888,NM_001204134
	A230065H16Rik	chr12:112645019-112650288	3.34636	0.565239	-2.56566	2.06463e-05	NM_001101503
	Krtap9-3	chr11:99458661-99459420	55.9282	9.40181	-2.57257	3.32379e-12	NM_029351
	2210415F13Rik	chr11:58192533-58204043	3.01864	0.496929	-2.60279	0.000126314	NM_001083884,NM_027339
	Krtap1-4	chr11:99443862-99444991	44.5767	6.87804	-2.69622	2.12053e-13	NM_001039502
	Gzmn	chr14:56784632-56793433	5.42545	0.808748	-2.74598	1.02821e-08	NM_153052
	Spink3	chr18:43887722-43896891	0.956334	0.141744	-2.75422	0.0378845	NM_009258
	Ear1	chr14:44396430-44397304	1.09968	0.160191	-2.77922	0.00128456	NM_007894
	Cyp2w1	chr5:139828570-139832987	0.390971	0.056101	-2.80096	0.00176333	NM_001160265
	Gm11938	chr11:99463959-99464622	120.405	16.8373	-2.83816	5.32907e-15	NM_001127354
	Dppa2	chr16:48310386-48319626	0.10636	0.0143891	-2.8859	0.030222	NM_028615
	1700023E05Rik	chr5:77445047-77490547	0.358666	0.0463619	-2.95163	0.00104325	NM_027970
	Ocm	chr5:144780675-144811478	0.449064	0.0512571	-3.1311	0.0160902	NM_033039
	Nphs1	chr7:31245076-31273628	0.0993608	0.0112961	-3.13685	0.00188256	NM_019459
	Fibcd1	chr2:31668809-31701525	0.0840578	0.00909493	-3.20825	0.00462731	NM_178887
	Gm11937	chr11:99471107-99471503	115.129	12.1267	-3.247	1.55431e-15	NM_001099346
	Alox15	chr11:70157648-70165533	16.2304	1.63781	-3.30886	0	NM_009660
	Scgb1a1	chr19:9158131-9162446	29.1185	2.90336	-3.32614	5.67324e-13	NM_011681
	Krtap1-3	chr11:99451776-99452653	45.2188	4.28609	-3.39919	0	NM_001085526
	Gm11562	chr11:99480911-99481718	69.9342	6.48612	-3.43057	0	NM_001177537
	Snx31	chr15:36433816-36485327	1.15561	0.0969074	-3.57591	4.13562e-10	NM_025712
	Krtap2-4	chr11:99475330-99476160	73.0958	5.97189	-3.61353	0	NM_027800
	Krtap26-1	chr16:88647068-88648041	21.7138	1.74353	-3.63853	0	NM_027105
	Kap	chr6:133799872-133803685	9.52982	0.611506	-3.96201	8.71392e-12	NM_010594
	Krtap4-16	chr11:99711968-99712919	47.7695	2.48383	-4.26545	0	NM_001013823
	Krtap4-6	chr11:99526356-99527274	37.5446	1.64385	-4.51346	0	NM_026834
	Krtap4-7	chr11:99504425-99505403	54.436	2.09008	-4.70293	0	NM_029613
	Krtap4-9	chr11:99646513-99647571	41.579	1.50286	-4.79007	0	NM_001085548
	Krtap1-5	chr11:99441290-99442330	7.01483	0.251846	-4.79979	0	NM_027157
	Krtap4-1	chr11:99488542-99489553	62.3632	2.16397	-4.84894	0	NM_001048196
	Gprc5d	chr6:135056008-135068301	0.816046	0.026952	-4.92019	0.000789269	NM_001205396,NM_053118
	Gm11564	chr11:99676289-99676980	52.0633	1.69411	-4.94167	0	NM_001100614
	Krtap4-8	chr11:99641327-99641957	38.7243	1.17532	-5.04212	0	NM_001085547
	Gm11595	chr11:99633027-99634227	35.4792	1.05152	-5.07642	0	NM_001126322
	Gm11563	chr11:99519255-99520273	50.2087	1.48046	-5.08382	0	NM_001126320
	Gm11569	chr11:99659386-99671210	30.5321	0.85184	-5.1636	1.75904e-12	NM_001099312
	Gm11567	chr11:99740500-99741543	43.5423	1.20877	-5.17081	0	NM_001101613
	Gm11596	chr11:99653988-99654606	31.3653	0.854814	-5.19741	0	NM_001099311
	Krtap4-13	chr11:99659386-99671210	45.1335	1.19161	-5.24322	1.21458e-13	NM_027087,NM_027087_1
	Gm11554	chr11:99659386-99671210	16.2312	0.410536	-5.30512	1.02165e-05	NM_001099313,NM_001099313_1
	Gm11568	chr11:99719230-99720374	35.6343	0.82642	-5.43025	0	NM_001205030
	Gm11559	chr11:99725789-99726885	36.0782	0.613985	-5.87678	0	NM_001177484
	Krtap4-2	chr11:99495427-99496398	34.4832	0.522054	-6.04555	0	NM_026807
	2300003K06Rik	chr11:99698461-99699380	11.936	0.153324	-6.28259	2.22045e-16	NM_001195383
	Krtap9-1	chr11:99734702-99735314	28.5103	0.330166	-6.43214	0	NM_015741
	Gm5506	chr4:149611305-149622982	24.3442	0.0641483	-8.56795	0	NM_001025388,NM_001025388_1
