# Supplementary material for: Gene expression profiling signatures for the diagnosis and prevention of oral cavity carcinogenesis-genome-wide analysis using RNA-seq technology
Source: Oncotarget. 2015 Jun 10;6(27):24424–35. doi: 10.18632/oncotarget.4420 (PMC4695195; doi:10.18632/oncotarget.4420)
Supplement: Supplementary file 3 [file oncotarget-06-24424-s003.xlsx]

## Sheet: Sheet1
	Table S2 Pathways different in the 4-NQO(E) group (no visible tumors) vs. the UNT(E) group
	Decreased in the 4-NQO group vs. UNT group
	pathway name	set size	candidates contained	p-value	q-value	pathway source
	Protein digestion and absorption -Mus musculus (mouse)	88	15 (17.0%)	1.03e-13	2.04e-11	KEGG
	Collagen biosynthesis and modifying enzymes	54	12 (22.2%)	1.2e-12	1.19e-10	Reactome
	Collagen formation	71	13 (18.3%)	1.88e-12	1.25e-10	Reactome
	ECM-receptor interaction -Mus musculus (mouse)	87	13 (14.9%)	2.82e-11	1.4e-09	KEGG
	Extracellular matrix organization	227	18 (8.0%)	1.83e-10	7.3e-09	Reactome
	Amoebiasis -Mus musculus (mouse)	120	12 (10.1%)	1.72e-08	5.7e-07	KEGG
	Assembly of collagen fibrils and other multimeric structures	32	7 (21.9%)	8.06e-08	2.29e-06	Reactome
	Focal adhesion -Mus musculus (mouse)	206	14 (6.8%)	1.64e-07	4.08e-06	KEGG
	PI3K-Akt signaling pathway -Mus musculus (mouse)	356	16 (4.5%)	5.13e-06	0.000114	KEGG
	_x001A_
	Increased in the 4-NQO group vs. the UNT group
	pathway name	set size	candidates contained	p-value	q-value	pathway source
	Glutathione metabolism -Mus musculus (mouse)	55	17 (30.9%)	3.59e-16	1.48e-13	KEGG
	Chemical carcinogenesis -Mus musculus (mouse)	95	17 (17.9%)	6.56e-12	1.08e-09	KEGG
	Metabolism of xenobiotics by cytochrome P450 -Mus musculus (mouse)	96	17 (17.7%)	7.82e-12	1.08e-09	KEGG
	Glutathione conjugation	26	10 (38.5%)	4.22e-11	4.36e-09	Reactome
	glutathione-mediated detoxification	27	10 (37.0%)	6.58e-11	5.44e-09	MouseCyc
	Drug metabolism -cytochrome P450 -Mus musculus (mouse)	97	16 (16.5%)	1.01e-10	6.95e-09	KEGG
	Metapathway biotransformation	142	18 (12.7%)	5.9e-10	3.48e-08	Wikipathways
	Mitotic M-M/G1 phases	202	21 (10.4%)	7.92e-10	4.09e-08	Reactome
	Biological oxidations	168	19 (11.3%)	1.38e-09	6.35e-08	Reactome
	Mitotic Prometaphase	108	15 (13.9%)	4.7e-09	1.94e-07	Reactome
	M Phase	173	18 (10.5%)	1.33e-08	4.98e-07	Reactome
	Phase II conjugation	67	11 (16.4%)	9.72e-08	3.35e-06	Reactome
	Resolution of Sister Chromatid Cohesion	100	13 (13.0%)	1.15e-07	3.66e-06	Reactome
	Regulation of Insulin-like Growth Factor (IGF) Transport and Uptake by Insulin-like Growth Factor Binding Proteins (IGFBPs)	31	8 (25.8%)	1.43e-07	4.23e-06	Reactome
	Cell Cycle, Mitotic	337	23 (6.9%)	3.36e-07	9.24e-06	Reactome
	Oxidative Stress	28	7 (25.0%)	1.13e-06	2.92e-05	Wikipathways
	Glutathione metabolism	19	6 (31.6%)	1.5e-06	3.64e-05	Wikipathways
	Separation of Sister Chromatids	117	12 (10.3%)	4.66e-06	0.000107	Reactome
	Keap1-Nrf2	14	5 (35.7%)	5.94e-06	0.000129	Wikipathways
	Mitotic Anaphase	123	12 (9.8%)	7.85e-06	0.00016	Reactome
	glutathione biosynthesis	3	3 (100.0%)	8.49e-06	0.00016	MouseCyc
	Mitotic Metaphase and Anaphase	124	12 (9.7%)	8.54e-06	0.00016	Reactome
	Cell Cycle	408	23 (5.7%)	9.02e-06	0.000162	Reactome
