# Supplementary material for: Gene expression profiling signatures for the diagnosis and prevention of oral cavity carcinogenesis-genome-wide analysis using RNA-seq technology
Source: Oncotarget. 2015 Jun 10;6(27):24424–35. doi: 10.18632/oncotarget.4420 (PMC4695195; doi:10.18632/oncotarget.4420)
Supplement: Supplementary file 4 [file oncotarget-06-24424-s004.xlsx]

## Sheet: Sheet1
	Table S3 Genes whose transcripts levels are different in the 4-NQO(L) group vs. the UNT(L) group
	gene	UNT(L)	4-NQO(L)	log2(fold_change)	p_value	refseq_id
	U90926	0	20.7895	1.79769e+308	0.00077199	NR_033483
	Csn1s1	0	33.3744	1.79769e+308	0.00201478	NM_007784
	Il24	0	3.51643	1.79769e+308	0.00251094	NM_053095
	Il17a	0	1.37618	1.79769e+308	0.00323602	NM_010552
	Mmp1b	0	0.482158	1.79769e+308	0.0112669	NM_032007
	Amtn	0	2.0001	1.79769e+308	0.0131915	NM_027793
	Prokr2	0	0.0968701	1.79769e+308	0.0236131	NM_144944
	Gm53	0	0.387919	1.79769e+308	0.0237641	NR_037977
	Mir31	0	77.6714	1.79769e+308	0.0243398	NR_029747
	Prss46	0	0.106611	1.79769e+308	0.0288048	NM_183103
	Il20	0	0.224461	1.79769e+308	0.0331313	NM_021380
	Prl2c5	0	1.615	1.79769e+308	0.0374981	NM_181852
	Csf2	0	0.106558	1.79769e+308	0.0379578	NM_009969
	Tm4sf5	0	0.113416	1.79769e+308	0.041531	NM_029360
	1700057K13Rik	0	0.116288	1.79769e+308	0.0454727	NM_028540
	Aqp6	0	0.0984498	1.79769e+308	0.0473052	NM_175087
	Prl8a9	0	0.129307	1.79769e+308	0.0473292	NM_023332
	Gm8267	0	0.0668108	1.79769e+308	0.0488678	NM_001162954
	Npw	0	0.196621	1.79769e+308	0.049919	NM_001099664
	Gm20579	1.08336	0	-1.79769e+308	0.00808325	NM_001244763
	Gypa	1.03581	0	-1.79769e+308	0.0217939	NM_010369
	Krtap5-5	0.119277	0	-1.79769e+308	0.049151	NM_001037822
	Sprr2e	0.00839959	133.25	13.9535	0.000208954	NM_011471
	Sprr2d	0.265718	896.227	11.7198	0	NM_011470
	Sprr2f	0.100356	237.489	11.2085	0	NM_011472
	Irg1	0.00330051	3.3783	9.99939	0.000106674	NM_008392
	Mmp10	0.0151561	10.3611	9.41707	1.96314e-09	NM_019471
	Mcpt1	0.00437683	2.93809	9.39078	0.013206	NM_008570
	LOC434205	0.00175981	0.929787	9.04534	0.00965168	NR_045744
	Klk6	0.0243098	10.7539	8.7891	0.000219453	NM_001164696,NM_001164697,NM_001164698,NM_011177
	Il19	0.0184678	8.06803	8.77106	3.97916e-06	NM_001009940
	Gm5416	0.143474	56.1716	8.61291	1.69648e-05	NM_001082542
	Nppb	0.0430758	15.1704	8.46016	4.50507e-08	NM_008726
	Prl2c2	0.00502548	1.62185	8.33416	0.0482888	NM_031191
	Sh2d5	0.100865	25.0735	7.9576	0	NM_001099631
	Cxcl2	0.0647249	14.6166	7.81907	3.056e-12	NM_009140
	5031410I06Rik	0.00174178	0.384832	7.78753	0.0202411	NM_207657
	Sprr2i	3.99956	824.39	7.68734	0	NM_011475
	Il17f	0.0111198	1.87815	7.40005	0.00071269	NM_145856
	Wnt7a	0.00298074	0.476535	7.32077	0.00325738	NM_009527
	Gm12603	0.0448956	7.0354	7.29191	9.50797e-06	NR_033533
	Sprr2g	0.86883	131.722	7.24421	0	NR_003548
	Cdkn2a	0.167446	25.1808	7.23248	1.28275e-07	NM_001040654,NM_009877
	Slitrk5	0.0338567	4.3748	7.01363	1.08802e-14	NM_198865
	Cxcl3	0.103939	12.6057	6.92219	2.10994e-10	NM_203320
	Siah3	0.0100176	1.15372	6.84761	0.0154956	NM_001128093
	Krt12	0.0153661	1.62786	6.72708	1.11598e-05	NM_010661
	Gm5483	0.0779298	8.24012	6.72435	0.000361101	NM_001082547
	Sprr2h	2.34833	245.386	6.70728	0	NM_011474
	Rpph1	1.05916	104.107	6.61901	1.10434e-09	NR_002142
	Rmrp	1.95004	191.648	6.61881	3.38638e-11	NR_001460
	Csf3	0.0528681	4.85162	6.51993	1.01448e-08	NM_009971
	Cxcl5	0.223741	19.893	6.47429	5.9508e-14	NM_009141
	Slc26a4	0.00421347	0.37343	6.46969	0.00238005	NM_011867
	1700066N21Rik	0.0385675	3.27391	6.40748	0.0251419	NR_045924
	Il23a	0.0188299	1.59006	6.39992	7.35816e-05	NM_031252
	Sp9	0.0186803	1.53475	6.36034	2.38441e-06	NM_001005343
	Sprr2b	5.5598	450.586	6.34063	0	NM_011469
	Gm1045	0.128854	10.0085	6.27934	1.20064e-08	NM_001177577
	Mmp13	0.326646	24.995	6.25777	3.43425e-10	NM_008607
	Mcpt2	0.0234281	1.70503	6.18541	0.000388169	NM_008571
	S100a9	40.4012	2899.95	6.16549	1.60607e-11	NM_009114
	S100a8	59.6778	4133.59	6.11406	4.51483e-12	NM_013650
	Saa3	0.559675	37.696	6.07368	6.06016e-09	NM_011315
	Klf17	0.00261242	0.170683	6.02979	0.014795	NM_029416
	Il22	0.00705933	0.460289	6.02687	0.0333661	NM_016971
	Stfa2l1	0.0679251	4.05627	5.90006	0.00247762	NM_173869
	Eomes	0.0178731	0.999257	5.80499	8.65944e-05	NM_001164789,NM_010136
	Il1b	0.404506	22.4227	5.79266	1.64313e-14	NM_008361
	Cxcl1	0.500085	27.459	5.77896	1.1946e-13	NM_008176
	BC100530	11.3717	609.754	5.74471	6.10909e-11	NM_001082546
	Cym	0.0172318	0.920257	5.7389	0.00258609	NM_001111143
	Ccl3	0.0542324	2.82411	5.7025	6.71462e-05	NM_011337
	Chi3l1	0.895192	44.0345	5.62029	4.21885e-15	NM_007695
	BC117090	1.28036	60.1215	5.55326	2.08963e-10	NM_001001332
	Sprr2a2	6.95177	325.271	5.54812	8.63763e-05	NM_001164787,NM_001164787_1
	Kcnk12	0.0109612	0.493857	5.49362	0.0162433	NM_199251
	2010005H15Rik	0.402045	18.009	5.48522	4.90792e-08	NM_029733
	D630042F21Rik	0.00425017	0.187481	5.46308	0.0218275	NM_001081186
	Lama1	0.00525848	0.230431	5.45354	1.25132e-05	NM_008480
	Areg	0.828984	36.045	5.44231	1.44329e-13	NM_009704
	Inhba	0.458015	19.391	5.40384	7.72715e-14	NM_008380
	Gml	0.0303299	1.28284	5.40246	0.00141201	NM_001177524
	Htr1b	0.017575	0.71671	5.34979	0.0214066	NM_010482
	Slc13a1	0.00572726	0.2333	5.3482	0.0105575	NM_019481
	Ccl4	0.0721816	2.91309	5.33477	0.0002874	NM_013652
	Il12b	0.00979579	0.393041	5.32637	0.00482008	NM_008352
	Prss33	0.00667415	0.267632	5.32552	0.0483269	NM_001081399
	Stfa1	1.03076	39.3812	5.25573	1.87473e-09	NM_001082543
	Sprr2j-ps	1.76535	66.3656	5.23241	8.61533e-14	NR_003185
	Stfa2	0.845246	31.439	5.21704	2.97827e-09	NM_001082545
	Lipn	0.0472039	1.73405	5.1991	7.49028e-06	NM_027340
	Igf2bp1	0.00450774	0.164087	5.18591	0.000499399	NM_009951
	Il17c	0.0432923	1.50804	5.12242	0.0027687	NM_145834
	Mmp12	0.135557	4.55198	5.06952	7.02838e-12	NM_008605
	Skint1	0.0170023	0.561631	5.04582	0.00445526	NM_001102662
	Stfa3	3.80977	121.475	4.99481	3.55837e-10	NM_025288
	Ambn	0.027219	0.856073	4.97505	0.000290424	NM_009664
	Nat8l	0.613887	18.8117	4.93752	8.12683e-14	NM_001001985
	Spink12	0.0899126	2.7344	4.92656	7.52218e-05	NM_030061
	Hemt1	0.0338398	1.02007	4.9138	0.00700701	NM_010416
	Lpo	0.0720467	2.12317	4.88114	1.60313e-08	NM_080420
	Galnt14	0.0276081	0.798997	4.85503	2.5594e-05	NM_027864
	Abpb	0.0903586	2.58661	4.83925	0.000926509	NM_001100464
	Tnf	0.110528	3.07838	4.79968	1.58523e-07	NM_013693
	Tnfrsf9	0.0611859	1.68216	4.78097	0.00444032	NM_001077509,NM_001077508,NM_011612
	LOC100038947	0.0336675	0.882404	4.71201	0.000509677	NM_001173459
	Umod	0.155842	4.07986	4.71036	7.54723e-08	NM_009470
	Il6	0.051659	1.30485	4.65873	0.000223621	NM_031168
	Ajap1	0.252369	6.15629	4.60846	5.36985e-09	NM_001099299
	Artn	0.418657	10.1213	4.59548	6.25813e-11	NM_009711
	Chi3l4	15.7055	371.353	4.56345	0.00026094	NM_145126
	Pde6b	0.0205336	0.484837	4.56144	0.000180362	NM_008806
	Krt17	141.481	3227.29	4.51165	0.0136167	NM_010663
	Pthlh	2.60581	59.1638	4.50491	4.40137e-12	NM_008970
	Cxcl9	0.342405	7.50478	4.45403	4.84595e-11	NM_008599
	Hnf1b	0.0151302	0.32528	4.42618	0.00214057	NM_009330
	Slc12a1	0.0493519	1.04336	4.40199	0.0364719	NM_001079690,NM_183354
	Il13ra2	0.015266	0.32261	4.4014	0.0145335	NM_008356
	Nefl	0.0597735	1.25365	4.39049	0.000101322	NM_010910
	Mab21l3	0.27388	5.56678	4.34523	8.86778e-10	NM_172295
	Clec4e	0.0602789	1.20372	4.31971	0.000320485	NM_019948
	Gm4841	0.221534	4.32409	4.2868	2.18009e-08	NM_001034859
	Slc22a6	0.00380291	0.0739753	4.28187	0.0332543	NM_008766
	Hist2h2bb	0.056751	1.07219	4.23978	0.0425898	NM_175666
	Clec4d	0.127078	2.34192	4.20391	5.34511e-05	NM_001163161,NM_010819
	Ptgs2	0.886235	16.221	4.19403	9.29299e-11	NM_011198
	Ear6,Ear7	0.444004	8.09543	4.18846	3.46201e-06	NM_053111
	Kif17	0.0569529	1.02383	4.16806	5.18292e-05	NM_001190978,NM_010623
	Gm13539	0.038169	0.667417	4.12811	0.0434111	NR_045340
	Defb3	30.8725	537.766	4.12259	9.09051e-13	NM_013756
	Tmem63c	0.0486667	0.845637	4.11903	2.9238e-05	NM_172583
	Slc7a11	1.2564	21.6732	4.10854	1.1976e-11	NM_011990
	Clec4n	0.170367	2.90795	4.09328	0.00379805	NM_001190320,NM_001190321,NM_020001
	Il20ra	0.0699062	1.18076	4.07815	1.57158e-05	NM_172786
	Pmaip1	0.332449	5.57486	4.06773	8.84398e-09	NM_021451
	Slc2a1	13.9144	232.458	4.06232	1.53979e-05	NM_011400
	Padi3	0.0348974	0.581569	4.05876	0.000309171	NM_011060
	Sirpb1a	0.0205907	0.343011	4.05819	0.0139959	NM_001002898
	Ear11	0.203818	3.35558	4.04121	0.000125498	NM_053113
	Ear5	4.86283	78.4302	4.01154	5.60663e-11	NM_019398
	Fam19a2	0.00973126	0.156649	4.00877	0.022431	NM_001252387,NM_182807,NR_045514
	Slc16a14	0.0621151	0.987204	3.99033	5.49426e-05	NM_027921
	1700123O12Rik	0.0771632	1.22096	3.98396	0.0118685	NR_045185
	Krt1	2.42081	38.2154	3.98059	5.14699e-13	NM_008473
	H2-M2	0.0564116	0.880805	3.96476	0.000559105	NM_008204
	9530059O14Rik	0.00454436	0.0706686	3.95892	0.0372066	NR_015610
	Fcrlb	0.018613	0.288486	3.95412	0.0312074	NM_001029984
	1190003J15Rik	8.9761	138.001	3.94245	2.80294e-10	NM_029821
	Ryr3	0.0459365	0.683626	3.89549	4.72094e-07	NM_177652
	Syt16	0.0772541	1.13251	3.87376	1.09194e-05	NM_172804
	Adamts4	0.0506441	0.730065	3.84956	2.85541e-05	NM_172845
	Cd6	0.031139	0.4467	3.84251	0.000241089	NM_001037801,NM_009852
	Clrn3	0.0107895	0.152574	3.82181	0.00783901	NM_178669
	Grid1	0.0382478	0.539854	3.81912	0.000657893	NM_008166
	Bnc1	0.589968	8.07332	3.77445	2.21262e-09	NM_007562
	Miox	0.223051	3.05168	3.77416	0.000109972	NM_019977
	Gpr84	0.0235119	0.321351	3.77269	0.0211769	NM_030720
	Pdcd1lg2	0.00495495	0.0674022	3.76585	0.0489522	NM_021396
	Cd3g	0.173754	2.32584	3.74263	0.000117139	NM_009850
	Prss22	1.12873	14.9976	3.73196	2.22793e-08	NM_133731
	Aipl1	0.0982636	1.29545	3.72065	0.000105823	NM_053245
	Slc34a1	0.144162	1.90021	3.7204	4.68981e-05	NM_011392
	Tmc3	0.0612295	0.781296	3.67357	7.92732e-05	NM_177695
	Lrp2	0.0157735	0.197859	3.6489	8.02393e-05	NM_001081088
	AU018091	0.0426185	0.534578	3.64885	0.000188718	NM_001004153
	E2f7	0.233532	2.90377	3.63623	7.4769e-08	NM_178609
	Flrt3	0.980716	12.1529	3.63132	1.77166e-07	NM_001172160,NM_178382
	Lamc2	5.20687	64.2545	3.62531	2.1202e-05	NM_008485
	Tmprss11g	1.27487	15.723	3.62446	4.1759e-10	NM_177162
	Sox11	0.0255096	0.313231	3.61812	4.59562e-05	NM_009234
	Has3	2.07597	25.3384	3.60947	2.78841e-07	NM_008217
	Cd80	0.280459	3.4218	3.60889	5.08158e-06	NM_009855
	C2cd4b	0.0313554	0.375163	3.58073	0.0378931	NM_001081314
	Rbm46	0.0119717	0.143206	3.58039	0.0474813	NM_001146328
	Gzmb	0.0777821	0.928434	3.57729	0.000504435	NM_013542
	Aldh1a3	0.761266	9.08571	3.57713	1.09593e-08	NM_053080
	C1ql1	0.0435653	0.519939	3.57709	0.00645481	NM_011795
	Kcnj9	0.0151375	0.179073	3.56435	0.00818366	NM_008429
	Pdcd1	0.0683782	0.802945	3.55369	0.000267291	NM_008798
	Pi15	0.861572	10.0146	3.539	6.18246e-10	NM_053191
	Ttk	0.413011	4.73748	3.51987	2.82489e-07	NM_001110265,NM_009445
	4930583H14Rik	0.383388	4.39725	3.51972	8.9452e-06	NM_026358,NR_028121
	Otud7a	0.0751388	0.856234	3.51038	5.22919e-05	NM_130880
	Clec2e	0.482364	5.46857	3.50297	2.50789e-07	NM_153506
	Il1rn	7.55323	85.3919	3.49893	3.03338e-07	NM_031167,NM_001039701,NM_001159562
	Gpr55	0.0116515	0.131004	3.49103	0.0254832	NM_001033290
	Nt5dc2	3.88454	43.4693	3.48418	0.002994	NM_027289
	Cd163l1	0.0713556	0.789538	3.46791	7.17785e-05	NM_172909
	Ankk1	0.441872	4.88802	3.46755	4.22402e-07	NM_172922
	Ppbp	3.57615	39.2093	3.45472	1.00846e-05	NM_023785
	Lrat	0.288957	3.15508	3.44875	8.16342e-07	NM_023624
	4930547N16Rik	0.150882	1.62814	3.43174	1.07237e-05	NM_029249
	Akr1b8	5.01477	54.003	3.42878	8.26965e-11	NM_008012
	AA467197	3.10158	33.2201	3.42098	1.1837e-06	NM_001004174
	Gm12250	0.12524	1.32687	3.40525	2.57734e-05	NM_001135115
	Olr1	0.0245469	0.259989	3.40484	0.00350189	NM_138648
	2810011L19Rik	0.0181571	0.191493	3.39869	0.00547859	NR_045047
	Sirpb1b	0.049408	0.520116	3.39602	0.005355	NM_001173460
	Lrp8	0.345023	3.59561	3.38147	2.75649e-07	NM_001080926,NR_033496
	Gm19424	0.0409219	0.425839	3.37936	0.00240548	NR_040320
	Ccl2	1.43087	14.8439	3.37491	2.40001e-06	NM_011333
	Adam12	0.0766229	0.79062	3.36714	9.35092e-06	NM_007400
	Bhlhe22	0.674598	6.90761	3.35609	4.01617e-07	NM_021560
	Kif18b	0.407737	4.15565	3.34936	4.77659e-07	NM_197959
	Dnmt3l	0.192419	1.95941	3.3481	9.66077e-05	NM_019448,NM_001081695
	Cdh3	3.6568	37.0275	3.33995	3.72902e-07	NM_007665,NM_001037809
	Fscn1	4.95578	49.8753	3.33114	3.02419e-09	NM_007984
	Birc5	3.22005	32.2414	3.32376	4.94664e-07	NM_001012273,NM_009689
	Tarm1	0.0487458	0.487404	3.32177	0.0205884	NM_177363
	Cdh16	0.0645161	0.636301	3.30198	0.0484651	NM_001252627,NM_001252628,NM_007663
	Fcgr4	0.155354	1.52541	3.29556	0.000530873	NM_144559
	Cd3e	0.0808483	0.791757	3.29177	0.00163375	NM_007648
	4933433H22Rik	0.0172381	0.167539	3.28082	0.0437627	NR_045458
	Bub1	0.283432	2.74374	3.27507	0.000341049	NM_001113179,NM_009772
	Plau	4.69569	45.4026	3.27337	7.18958e-10	NM_008873
	Trh	0.0301663	0.291621	3.27309	0.0336176	NM_009426
	Cdc20	3.4138	32.8636	3.26704	0.0283015	NM_023223
	Slc12a3	0.0397	0.382129	3.26685	0.00870845	NM_001205311,NM_019415
	Icos	0.117089	1.12654	3.26621	5.65086e-05	NM_017480
	Slco1a6	0.0192483	0.184551	3.26122	0.016171	NM_023718
	Gm3776	22.5097	215.627	3.25992	1.92442e-10	NM_001243092
	Krt9	0.0232706	0.222172	3.25509	0.00886249	NM_201255
	Lama3	2.50947	23.79	3.2449	2.61016e-05	NM_010680
	Cyp7b1	1.24372	11.7865	3.24441	5.6888e-08	NM_007825
	Gsta1	23.9826	227.141	3.24353	2.49545e-10	NM_008181
	Shcbp1	0.523584	4.93117	3.23544	1.89087e-06	NM_011369
	Sgol1	0.272669	2.52128	3.20893	4.58802e-06	NM_028232
	Grip1	0.816219	7.54379	3.20826	6.48752e-05	NM_133442,NM_028736,NM_130891
	Irx1	0.853113	7.88167	3.20769	7.77899e-06	NM_010573
	Cdhr1	0.773384	7.12564	3.20376	5.7814e-08	NM_130878
	Rspo4	0.0228663	0.210145	3.20009	0.0110276	NM_001040689
	Cryba2	0.757753	6.95413	3.19807	0.000471604	NM_021541
	Osm	0.121217	1.10628	3.19006	0.000363289	NM_001013365
	2010317E24Rik	0.184203	1.68018	3.18924	4.76764e-05	NM_001081085
	Amn	0.0836368	0.760478	3.1847	0.00165193	NM_033603
	Pif1	0.155028	1.40746	3.18249	2.70774e-05	NM_172453
	Serpina3g	0.161756	1.45681	3.17092	0.0035205	NM_009251
	Pbk	1.10268	9.90901	3.16772	7.14566e-07	NM_023209
	Idi2	2.6333	23.523	3.15913	1.16495e-08	NM_177197
	Ear1	0.190758	1.69722	3.15335	0.00344315	NM_007894
	Kif2c	0.606557	5.36252	3.1442	8.96139e-07	NM_134471
	Edn2	0.511275	4.50445	3.13918	0.000110832	NM_007902
	Cep55	0.605064	5.31563	3.13508	0.000272669	NM_001164362,NM_028760,NM_028293
	Slfn10-ps	0.1064	0.931211	3.12961	0.000131821	NM_181542
	Rnf183	0.112106	0.977823	3.12471	0.00151602	NM_153504
	Rp1l1	0.00652204	0.0567473	3.12115	0.0177672	NM_146246
	Slc6a14	1.88386	16.3883	3.1209	1.48876e-09	NM_020049
	Cdk5r1	0.439307	3.81883	3.11983	4.39675e-06	NM_009871
	Ccnb1	2.17095	18.7607	3.11131	9.81691e-09	NM_172301
	Stil	0.22189	1.91616	3.1103	4.63371e-06	NM_009185
	Hif1a	14.4222	124.187	3.10614	0.000503183	NM_010431
	Ndc80	0.486991	4.1835	3.10274	8.50383e-06	NM_023294
	Cd3d	0.131574	1.12854	3.10051	0.00192923	NM_013487
	Dusp9	0.135993	1.16224	3.0953	0.000196348	NM_029352
	Ncapg	0.457824	3.89277	3.08793	0.000791576	NM_019438
	Sprr2k	11.0409	93.8302	3.08719	4.77933e-08	NM_011477
	Styk1	0.0591344	0.500578	3.08153	0.000976157	NM_172891
	Prnd	0.461357	3.89786	3.07872	0.000807314	NM_001126338,NM_023043
	Tmem27	0.161563	1.3617	3.07525	0.00230308	NM_020626
	Gsg2	0.228851	1.92403	3.07165	0.00147025	NM_010353
	Mgat5b	0.147769	1.23655	3.06491	0.000117437	NM_172948
	Grik3	0.30093	2.50257	3.05591	2.28515e-06	NM_001081097
	Anxa1	149.799	1239.05	3.04812	0.00337106	NM_010730
	Gipr	0.0289303	0.237821	3.03923	0.0354668	NM_001080815
	Rgs1	0.179658	1.47248	3.03492	0.000890041	NM_015811
	Trip13	0.595827	4.88273	3.03472	5.01645e-06	NM_027182
	Gpr25	0.0219615	0.179695	3.0325	0.0305817	NM_001101516
	Cdk1	1.45475	11.8417	3.02503	4.40924e-08	NM_007659
	Calb1	0.0283116	0.230437	3.02491	0.0148158	NM_009788
	Mep1a	0.063921	0.519381	3.02243	0.003432	NM_008585
	Dao	0.0332425	0.269648	3.01998	0.0239731	NM_010018
	Nap1l2	0.0491283	0.398282	3.01916	0.00437259	NM_008671
	Car9	0.579709	4.69861	3.01883	1.68562e-05	NM_139305
	Zfp541	0.00948754	0.0766411	3.01401	0.0271475	NM_001099277
	Nphs2	0.0261496	0.210618	3.00977	0.00916549	NM_130456
	Fpr2	0.14238	1.14672	3.0097	0.0154727	NM_008039
	Depdc1a	0.346615	2.77731	3.00228	0.000578528	NM_001172092,NM_001172093,NM_029523
	Elfn1	0.170871	1.36822	3.00132	0.000501518	NM_175522
	5730590G19Rik	0.151828	1.21187	2.99673	0.00125908	NM_029835
	Cd300lf	0.191916	1.53154	2.99643	0.0198632	NM_001169153,NM_145634
	Adam8	1.70545	13.6015	2.99554	6.97303e-08	NM_007403
	Mthfd1l	1.03041	8.2073	2.99369	3.25052e-06	NM_001170785,NM_001170786,NM_172308
	Tmprss12	0.0496095	0.394736	2.9922	0.0141547	NM_183109
	Ubd	0.100706	0.800855	2.9914	0.0295725	NM_023137
	Skint3	0.192353	1.52901	2.99077	0.0213946	NM_001102474,NM_177578
	Arc	1.48218	11.7784	2.99034	8.26659e-08	NM_018790
	Kifc1	1.17208	9.29295	2.98706	5.28068e-07	NM_001195298
	Trem1	0.123906	0.9822	2.98677	0.00108201	NM_021406
	Upp1	3.63073	28.7449	2.98498	8.87524e-06	NM_001159402,NM_009477,NM_001159401
	Mis18bp1	0.254454	2.01389	2.98451	1.64298e-05	NM_172578
	Ccr7	0.123696	0.978942	2.98443	0.00104636	NM_007719
	Sprr1b	86.4441	683.548	2.9832	7.6619e-05	NM_009265
	Inhbb	0.909905	7.17512	2.97921	1.26926e-06	NM_008381
	Bcl2a1a	0.252082	1.98727	2.97882	0.00218973	NM_009742
	Lif	0.21531	1.69447	2.97635	0.00178879	NM_008501,NM_001039537
	Top2a	3.14312	24.6797	2.97306	4.12918e-08	NM_011623
	Clcf1	1.60474	12.5883	2.97168	2.38163e-05	NM_019952
	Clspn	0.348405	2.73188	2.97106	5.73608e-06	NM_175554
	Mcm10	0.312372	2.44894	2.97082	2.05241e-05	NM_027290
	Gbx2	0.0384487	0.301427	2.9708	0.0126621	NM_010262
	Nlrp3	0.0894907	0.698152	2.96373	0.000480682	NM_145827
	Tmem174	0.0407107	0.316884	2.96047	0.0135902	NM_026685
	Ntrk1	0.0458077	0.35602	2.9583	0.00546202	NM_001033124
	Hoxb9	0.0125619	0.0976038	2.95788	0.0461445	NM_008270
	Rem2	0.299729	2.31512	2.94936	0.000219103	NM_080726
	Kif22	1.27258	9.76079	2.93924	1.10568e-06	NM_145588
	Lgi2	0.990891	7.59034	2.93737	1.06052e-05	NM_144945
	Klra2	0.0978376	0.747939	2.93446	0.0390225	NM_001170851,NM_008462
	Zc3h12a	5.49602	41.9195	2.93116	3.14859e-08	NM_153159
	Oas1e	0.0353653	0.268404	2.924	0.0142485	NM_145210
	Slfn4	0.319233	2.42238	2.92374	4.53298e-05	NM_011410
	Cdc25c	0.523196	3.96092	2.92041	3.3924e-05	NM_009860
	Mmp3	2.46953	18.6491	2.91679	2.95314e-07	NM_010809
	Ccne1	1.20934	9.1231	2.9153	3.68684e-06	NM_007633
	Kif20b	0.313694	2.35928	2.91092	4.82933e-06	NM_183046
	Mtap	5.37173	40.3892	2.91051	3.90834e-07	NM_024433
	Gjb2	56.9634	425.536	2.90117	0.00859183	NM_008125
	Ier3	26.2707	195.866	2.89834	1.08114e-07	NM_133662
	Akr1c21	0.0947894	0.706596	2.89809	0.0102199	NM_029901
	Cdca2	0.351845	2.60283	2.88707	0.000180632	NM_175384,NM_001110162
	BC030867	0.33177	2.45148	2.8854	6.17737e-05	NM_153544
	Kif14	0.170875	1.25355	2.87501	1.10761e-05	NM_001081258
	Ptgdr	0.0412671	0.301828	2.87066	0.00588252	NM_008962
	Igfbp3	29.8368	217.664	2.86694	0.000568523	NM_008343
	Socs1	1.39171	10.1368	2.86467	2.3099e-05	NM_009896
	Bai1	0.124581	0.907073	2.86413	6.97757e-05	NM_174991
	Il21r	0.106233	0.770023	2.85767	0.00337548	NM_021887
	Fam64a	0.748415	5.41996	2.85637	7.03396e-05	NM_144526
	Orc1	0.174508	1.26266	2.85511	0.000539517	NM_011015
	Serpina3i	0.083363	0.596035	2.83792	0.00246141	NM_001199940
	Tlr12	0.0386423	0.276077	2.83682	0.0084786	NM_205823
	Ccr1	0.23505	1.67439	2.8326	0.000141405	NM_009912
	Cdca5	0.766859	5.4488	2.82891	2.22698e-05	NM_026410
	Nlrc5	0.759452	5.39067	2.82743	1.09373e-07	NM_001033207
	Casc5	0.203106	1.44052	2.82628	3.33313e-05	NM_029617
	Sall1	0.0144619	0.102529	2.8257	0.0400072	NM_021390
	Mastl	0.282317	1.99828	2.82337	2.77779e-05	NM_025979
	Bcl2a1d	0.392713	2.7736	2.82022	0.00165083	NM_007536
	Unc5d	0.00558227	0.0394002	2.81928	0.045585	NM_153135
	Pyhin1	0.402926	2.83827	2.81642	3.09202e-05	NM_175026
	Krt42	1.99718	14.0438	2.8139	4.50243e-06	NM_212483
	Col6a4	0.00949696	0.066405	2.80576	0.0170631	NM_026763
	Mill1	0.035292	0.246495	2.80415	0.0172202	NM_153749
	1300014I06Rik	8.20623	57.2797	2.80323	1.3163e-06	NM_025831
	Hsd3b4	0.0623597	0.434199	2.79967	0.0481168	NM_008294_1,NM_001111336,NM_008294,NM_001111336_1
	Sult1b1	0.106538	0.741247	2.79858	0.00388159	NM_019878
	Il4ra	3.12478	21.6509	2.7926	3.43855e-08	NM_001008700
	Dlgap5	0.682408	4.70438	2.7853	0.000111943	NM_001145949,NM_144553
	Ska1	0.140417	0.957599	2.7697	0.00144267	NM_001164355,NM_025581
	Nfkbiz	4.61739	31.4485	2.76784	3.30437e-07	NM_001159395,NM_030612,NM_001159394
	Slc22a8	0.0406572	0.274829	2.75695	0.0193064	NM_001164634,NM_031194,NM_001164635
	Glyat	0.580992	3.91069	2.75083	0.000795238	NM_145935
	Aurkb	1.44703	9.67264	2.74081	6.20285e-06	NM_011496
	Hbegf	5.86564	38.9386	2.73084	3.09436e-07	NM_010415
	Ercc6l	0.295716	1.95687	2.72627	6.43457e-05	NM_146235
	Troap	0.294534	1.94134	2.72054	0.0123898	NM_001162506,NM_030159
	Mapk6	14.7796	96.9379	2.71345	0.000959884	NM_015806,NM_027418
	E130012A19Rik	1.35353	8.8543	2.70966	5.22344e-06	NM_175332
	Tmem158	2.83668	18.5252	2.70721	1.81051e-06	NM_001002267
	Prc1	2.0915	13.6479	2.70606	1.23812e-07	NM_145150
	Cdca8	3.27606	21.3493	2.70416	4.64029e-07	NM_026560
	Bcl2a1b	0.856041	5.55278	2.69746	0.00078991	NM_007534
	Dnase1l3	0.850342	5.50643	2.695	1.28499e-05	NM_007870
	Scnn1g	0.624022	4.02155	2.68808	0.000125228	NM_011326
	Plekhg4	0.0560297	0.359805	2.68295	0.0106048	NM_001081333
	Cdcp1	3.99042	25.6181	2.68255	1.11433e-06	NM_133974
	Dbf4	1.43722	9.19955	2.67828	5.81147e-06	NM_001190717,NM_013726
	Mki67	2.36559	15.1272	2.67687	5.60612e-07	NM_001081117
	Tacc3	2.5811	16.4996	2.67637	1.14306e-07	NM_001040435
	Gm9573	0.0152486	0.0971781	2.67196	0.0358967	NM_001244654
	Il12rb1	0.0271171	0.172547	2.66971	0.0182081	NM_008353
	Ube2c	6.69658	42.5726	2.66843	5.03194e-07	NM_026785
	Ccl12	0.130103	0.822855	2.66099	0.0495905	NM_011331
	Htr1d	0.0502279	0.316888	2.65741	0.00750671	NM_008309
	Saa1	4.20568	26.4758	2.65426	0.000920182	NM_009117
	H2-Q7,H2-Q9	2.81852	17.7274	2.65297	0.00330209	NM_001198560,NM_001198561,NM_010394
	Osbp2	0.69772	4.38293	2.65117	0.000357902	NM_152818
	Sgpp2	2.59811	16.3066	2.64992	1.17814e-07	NM_001004173
	Shisa6	0.014539	0.0911669	2.64858	0.0216851	NM_001034874
	Zwilch	0.618177	3.87143	2.64678	4.85339e-05	NM_026507
	Cenpi	0.324066	2.02648	2.64462	0.000188023	NM_145924
	Gclc	10.6153	66.3303	2.64353	2.28259e-05	NM_010295
	Mybl2	0.659516	4.09568	2.63462	2.06299e-05	NM_008652
	Kcnmb4	0.514928	3.19527	2.6335	0.00493695	NM_021452
	Actn1	7.65563	47.4416	2.63156	1.42931e-06	NM_134156
	Pglyrp4	2.63271	16.3003	2.63028	0.000114362	NM_001165968,NM_207263
	Gclm	18.7084	115.659	2.62812	4.55683e-07	NM_008129
	Exo1	0.171405	1.05763	2.62536	0.000271907	NM_012012
	Il18rap	0.0603051	0.371714	2.62384	0.0118746	NM_010553
	Cenph	0.654325	4.02652	2.62145	0.000311691	NM_021886
	Ncaph	0.999382	6.13437	2.61781	1.23269e-05	NM_144818
	Lmtk3	0.107811	0.658623	2.61095	0.00137717	NM_001005511
	Tdh	2.41977	14.7538	2.60814	2.12573e-06	NM_021480
	Fam167a	5.27322	32.0257	2.60247	3.15775e-06	NM_177628
	Brca1	0.235244	1.42816	2.60193	9.15848e-05	NM_009764
	Tmem132d	0.0267962	0.161994	2.59583	0.0252329	NM_172885
	Trim30b	0.0383353	0.231722	2.59565	0.0221065	NM_175648
	Irx2	1.4871	8.98653	2.59527	1.12876e-05	NM_010574
	Orai2	1.57678	9.52238	2.59434	1.86218e-06	NM_178751
	Gm15987	0.875705	5.28569	2.59357	0.0192486	NR_045009
	Clec7a	0.488952	2.94773	2.59184	0.00027521	NM_020008
	Homer3	2.87255	17.2796	2.58866	0.00265027	NM_001146153,NM_011984
	Cdca3	3.6415	21.8996	2.5883	1.13907e-06	NM_013538
	Cdk6	0.51747	3.10395	2.58456	0.000325016	NM_009873
	Nrg1	0.854353	5.11917	2.58301	0.000141972	NM_178591
	Gpr132	0.504882	3.0106	2.57603	0.000155423	NM_019925
	Nuf2	0.867829	5.16783	2.57408	3.97385e-05	NM_023284
	Tmprss11e	0.688528	4.09487	2.57223	0.00012172	NM_172880
	Mlkl	0.975782	5.79981	2.57138	8.52297e-05	NM_029005
	Dsg3	18.2236	108.134	2.56893	0.000625374	NM_030596
	Plk1	2.07227	12.2433	2.56271	4.42822e-06	NM_011121
	Ces2c	0.164316	0.970296	2.56195	0.00320557	NM_145603
	Ccdc99	0.424378	2.50587	2.56189	0.00023079	NM_027411
	Cd4	0.114945	0.677662	2.55962	0.00318181	NM_013488
	Prr11	0.468496	2.76118	2.55918	7.47861e-05	NM_175563
	Bub1b	1.10486	6.50993	2.55878	3.80386e-06	NM_009773
	6720463M24Rik	0.807217	4.72245	2.54851	6.67937e-05	NM_175265
	Gm20554	0.110552	0.645458	2.5456	0.00137641	NR_030701
	Fam54a	0.262398	1.5317	2.5453	0.00100071	NM_027930
	Ect2	1.02238	5.92618	2.53518	0.000301499	NM_001177625,NM_007900,NM_001177626
	Mms22l	0.433849	2.5084	2.5315	0.000100174	NM_199467
	Ephb2	0.625174	3.60993	2.52964	4.27453e-05	NM_010142
	Lrr1	0.15545	0.891892	2.52042	0.00600962	NM_001081406
	Ccnb2	2.63104	15.0623	2.51724	9.04553e-06	NM_007630
	Ccnf	0.760594	4.3437	2.51373	4.97999e-05	NM_007634
	Srsf12	0.0215391	0.122853	2.51191	0.0426822	NM_177774
	Glt1d1	0.585113	3.30875	2.4995	0.000573862	NM_177005
	Bard1	0.184494	1.04246	2.49835	0.000408656	NM_007525
	Kif4	0.618902	3.49024	2.49554	2.34656e-05	NM_008446
	Cks2	7.13681	40.2167	2.49444	1.04965e-05	NM_025415
	Kcnf1	0.0647652	0.364018	2.49072	0.00717465	NM_201531
	Gpr15	0.0668859	0.375472	2.48893	0.024956	NM_001162955
	Gsdmc2	0.237981	1.33551	2.48847	0.00877516	NM_001168274,NM_177912
	Cenpa	3.79186	21.2316	2.48523	4.47816e-06	NM_007681
	Slc6a20a	0.710943	3.975	2.48315	0.000877925	NM_139142
	Gsta4	205.788	1149.53	2.48181	0.00186832	NM_010357
	Serpina3h	0.0582542	0.32534	2.48152	0.0173165	NR_033450
	Cenpe	0.571293	3.18701	2.4799	4.38507e-06	NM_173762
	Nkx2-9	0.069741	0.387834	2.47536	0.0381674	NM_008701
	Depdc1b	0.196913	1.0943	2.47438	0.00250407	NM_178683
	Tnfrsf23	1.23366	6.81641	2.46606	3.16603e-05	NM_024290
	Fscn2	0.0827831	0.4564	2.46289	0.0161425	NM_172802
	Mmp9	1.60514	8.84531	2.46222	8.64993e-05	NM_013599
	Smc2	1.22685	6.75544	2.46109	2.12852e-06	NM_008017
	Tpx2	1.49406	8.22565	2.46089	1.94792e-05	NM_001141975,NM_001141976,NM_001141977,NM_001141978,NM_028109
	Etv4	1.9447	10.6743	2.45653	1.0444e-05	NM_008815
	Ptprz1	1.16103	6.34873	2.45107	1.65414e-06	NM_001081306
	Cma2	0.0887746	0.483614	2.44564	0.0457953	NM_001024714
	Apol7c	0.104079	0.563752	2.43739	0.01211	NM_175391
	Rbp1	2.76351	14.9682	2.43733	5.30715e-06	NM_011254
	Slc25a48	0.695038	3.76162	2.43619	0.000896349	NM_177809
	Aspm	0.321626	1.7377	2.43372	2.91485e-05	NM_009791
	Elf3	4.78805	25.8364	2.43189	3.14494e-06	NM_001163131,NM_007921
	Sgol2	0.403733	2.17377	2.42872	0.000846174	NM_001177867,NM_199007
	Endou	37.2215	199.848	2.4247	0.0133826	NM_008902,NM_001168693
	Uhrf1	2.25984	12.1231	2.42347	0.000232981	NM_001111079,NM_010931,NM_001111078,NM_001111080
	Nusap1	1.3134	7.043	2.42289	9.72711e-05	NM_001042652,NM_133851
	Lck	0.176245	0.943565	2.42054	0.0243016	NM_001162432,NM_010693,NM_001162433
	Pcyt1b	0.397538	2.12498	2.41828	0.000266842	NM_211138,NM_177546
	Gm10639	4.78689	25.5831	2.41803	3.17506e-05	NM_001122660
	Ccl22	0.405419	2.16411	2.41629	0.00171118	NM_009137
	Nxph4	0.818738	4.35477	2.41112	0.00060775	NM_183297
	Kif15	0.589031	3.13085	2.41014	4.19901e-05	NM_010620
	Rad18	0.757249	4.01754	2.40747	0.00453291	NM_001167730,NM_021385
	Gdnf	0.701357	3.7184	2.40646	0.000162751	NM_010275
	Tgif1	7.52482	39.7597	2.40158	1.95764e-05	NM_001164075,NM_001164074,NM_001164077,NM_001164076,NM_009372
	Ctla4	0.260712	1.37571	2.39965	0.00300624	NM_009843
	Cdkn3	1.51288	7.95897	2.39528	0.00108437	NM_028222
	Esco2	0.520719	2.73532	2.39314	0.000321345	NM_028039
	Clec2l	0.314646	1.65025	2.39088	0.00295942	NM_001101507
	Pgf	1.21603	6.36131	2.38715	0.000732246	NM_008827
	Spc25	1.20085	6.27939	2.38657	0.00543946	NM_001199123,NM_001199124,NM_025565
	Col18a1	8.10533	42.3137	2.38418	0.000135681	NM_009929,NM_001109991
	4732490B19Rik	0.0496549	0.259164	2.38385	0.0274462	NR_040276
	Tecta	0.0146885	0.0766479	2.38356	0.0418952	NM_009347
	Hao2	0.13494	0.70361	2.38246	0.0212053	NM_019545
	Defb14	74.0046	385.41	2.38071	2.15695e-06	NM_183026
	Fblim1	1.80737	9.4107	2.38041	0.000509413	NM_001163256,NM_133754
	Tk1	5.24225	27.2868	2.37994	1.47442e-05	NM_009387
	Gtse1	0.848756	4.41356	2.37852	0.00131452	NM_013882,NM_001168672
	Keg1	0.235589	1.22457	2.37793	0.00943084	NM_029550
	Spag5	0.812296	4.22091	2.37748	4.8291e-05	NM_017407
	Kifc5b	0.538906	2.79669	2.37561	0.000393715	NM_053173
	Oas1g	0.716473	3.71399	2.37399	0.000571872	NM_011852
	Cd101	0.159733	0.827921	2.37383	0.00338051	NM_001167906,NM_001099332
	Cotl1	21.288	110.318	2.37355	1.76287e-05	NM_028071
	Gjd3	0.116145	0.600558	2.37038	0.0411198	NM_178596
	Enox1	0.234271	1.21126	2.37026	0.0172066	NM_001253759,NM_172813
	E130008D07Rik	0.367145	1.89767	2.36981	0.00445973	NR_045152,NR_045153,NR_045154,NR_045155
	Edaradd	0.381004	1.96224	2.36462	0.000169058	NM_133643
	1700030C10Rik	0.369484	1.89618	2.35951	0.00571555	NR_015521
	Prr7	1.15662	5.93363	2.359	0.000564899	NM_001030296
	Ckap2	1.50977	7.73858	2.35774	2.94757e-05	NM_001004140
	Rab31	5.4613	27.9529	2.35568	1.11334e-06	NM_133685
	C330027C09Rik	1.06857	5.46755	2.35521	2.14319e-05	NM_172616
	Tex101	0.0906504	0.463825	2.35519	0.0399277	NM_019981
	Tmprss11bnl	7.49655	38.1375	2.34691	1.60137e-05	NM_177024
	Slc7a8	2.78397	14.1385	2.34441	1.06913e-06	NM_016972
	Aqp9	0.758225	3.84643	2.34282	0.0007522	NM_022026
	4632434I11Rik	0.291342	1.4744	2.33935	0.00112894	NM_001080995
	Ms4a4c	0.153219	0.77536	2.33927	0.014147	NM_029499
	Rrm2	2.83993	14.3628	2.3384	1.43991e-05	NM_009104
	Itga6	16.3574	82.7202	2.3383	0.00130464	NM_008397
	Car12	19.1144	96.5333	2.33636	0.000612626	NM_178396
	Adm	6.43074	32.3824	2.33215	3.36455e-06	NM_009627
	1700061G19Rik	0.0529164	0.266102	2.33019	0.0221021	NM_030141
	Foxm1	0.902237	4.52739	2.3271	3.62746e-05	NM_008021
	Mcm5	3.03028	15.1779	2.32445	4.68527e-06	NM_008566
	Slco2a1	3.42867	17.1227	2.32019	1.72235e-06	NM_033314
	Traip	0.764144	3.81576	2.32006	0.000247216	NM_011634
	Kif11	1.36021	6.72879	2.30652	6.03355e-06	NM_010615
	2010002N04Rik	1.52768	7.55082	2.30529	0.000114225	NM_134133
	2610002D18Rik	0.320474	1.58003	2.30168	0.00651478	NM_001081099
	Ccl8	4.10115	20.1344	2.29557	0.00112964	NM_021443
	D2Ertd750e	1.29643	6.35248	2.29277	3.79133e-05	NM_026412
	Tnfsf9	0.521528	2.55017	2.28978	0.0105546	NM_009404
	Slfn1	0.156016	0.760934	2.28608	0.0145019	NM_011407
	Il2rb	0.210125	1.02309	2.28361	0.00406908	NM_008368
	F830016B08Rik	0.412464	2.00659	2.28241	0.000849734	NM_001101475
	Pcdh7	2.6248	12.7562	2.28092	0.000131118	NM_001122758,NM_018764
	AI848285	0.0518456	0.251957	2.28088	0.0465506	NM_001207021
	Slc4a11	1.2851	6.21996	2.27503	7.51169e-05	NM_001081162
	Gm12185	0.189754	0.917279	2.27323	0.00250275	NM_001045540
	Polq	0.0939303	0.453974	2.27295	0.0317263	NM_001159369,NM_029977
	Aurka	1.60073	7.73279	2.27226	0.000133001	NM_011497
	Gjb6	15.5189	74.8706	2.27037	0.000454148	NM_001010937,NM_008128
	Csta	17.4547	84.11	2.26866	0.000135807	NM_001033239
	Hist1h4d	0.832571	3.97178	2.25414	0.0413177	NM_175654
	F630043A04Rik	0.793799	3.78381	2.25299	0.000561715	NM_198605
	Tmem132e	0.0595418	0.283799	2.25289	0.0180734	NM_023438
	Calcb	0.571481	2.72359	2.25273	0.0146988	NM_054084
	Bfsp1	0.351357	1.67387	2.25218	0.00257022	NM_009751
	Zbp1	1.30811	6.23085	2.25194	0.0293102	NM_001139519,NM_021394
	Nek2	1.01653	4.83777	2.25069	0.000110825	NM_010892
	Fam26f	0.158999	0.755429	2.24827	0.0314355	NM_175449
	Ubash3b	0.734327	3.46409	2.23798	0.000439163	NM_176860
	Havcr2	0.239762	1.12942	2.23591	0.00324554	NM_134250
	Phlda1	9.27712	43.6404	2.23392	3.92413e-06	NM_009344
	Incenp	2.65027	12.399	2.22601	4.80136e-06	NM_016692
	Col12a1	0.914258	4.27253	2.22442	1.12e-05	NM_007730
	Slfn9	0.498501	2.32435	2.22116	0.000807543	NM_172796
	Serpine1	4.57843	21.3154	2.21897	8.07843e-05	NM_008871
	Uox	3.47374	16.1511	2.21707	0.000101577	NM_009474
	Grem1	0.476702	2.21328	2.21502	0.00512297	NM_011824
	Snai2	4.23369	19.6459	2.21424	1.15732e-05	NM_011415
	Trim6	0.0422118	0.195349	2.21034	0.0254656	NM_001013616
	Fermt1	2.05631	9.50623	2.20881	2.45904e-05	NM_198029
	Rad51ap1	0.65082	3.00397	2.20654	0.00174404	NM_009013
	Bcl3	3.50041	16.1046	2.20187	2.35574e-05	NM_033601
	Chaf1b	1.32599	6.09698	2.20103	0.000405886	NM_028083
	Fam110c	1.81684	8.35076	2.20048	6.73919e-05	NM_027828
	Pou3f1	1.09989	5.0552	2.2004	0.000212383	NM_011141
	Hells	1.02515	4.67748	2.1899	0.000277946	NM_008234
	Rcor2	0.794947	3.62154	2.18767	0.001188	NM_054048
	Kntc1	0.285386	1.29756	2.18481	0.000693794	NM_001042421
	Ccdc18	0.124739	0.566716	2.18372	0.00434616	NM_028481
	Prelid2	2.04791	9.29871	2.18288	0.0019259	NM_029942
	Cenpw	0.541419	2.45305	2.17976	0.00339276	NM_001109747
	Arhgap11a	1.13849	5.15376	2.17851	3.84212e-05	NM_181416
	Ncapg2	0.897215	4.05811	2.17728	4.50407e-05	NM_133762
	Lamb3	13.8555	62.5237	2.17394	0.000507541	NM_008484
	Adm2	0.745233	3.34998	2.16839	0.00603642	NM_182928
	Ccna2	3.30568	14.858	2.16822	0.000510041	NM_009828
	Ucn2	1.00793	4.52632	2.16695	0.00374958	NM_145077
	Syt8	1.73818	7.78725	2.16354	0.00043866	NM_018802
	Col7a1	4.80858	21.4907	2.16003	0.000205491	NM_007738
	Cit	0.239119	1.06673	2.15739	0.00133336	NM_007708
	Mmp25	0.0809085	0.360902	2.15724	0.0187443	NM_001033339
	Igsf9	4.31141	19.2298	2.15711	0.000184443	NM_001145800,NM_033608
	Apol8	0.231154	1.03038	2.15625	0.0117749	NM_001081970
	Procr	8.01124	35.5771	2.15085	8.8235e-06	NM_011171
	Fignl1	0.605096	2.68627	2.15037	0.0168358	NM_001163359,NM_001163360,NM_021891
	Arntl2	1.49985	6.65377	2.14935	0.000586401	NM_172309
	Ccl5	0.762771	3.38382	2.14933	0.0231068	NM_013653
	Aknad1	1.17496	5.16447	2.13601	0.00037632	NM_177859
	B4galnt4	0.501782	2.20397	2.13497	0.00152137	NM_177897
	Ripk3	1.80943	7.94108	2.1338	0.00142889	NM_001164107,NM_001164108,NM_019955
	5730469M10Rik	25.9531	113.544	2.12927	4.08644e-05	NM_027464
	Cks1b	7.58299	33.17	2.12904	9.41474e-05	NM_016904
	Micall2	1.40065	6.12304	2.12815	0.000175407	NM_174850
	Anln	1.8361	8.01547	2.12614	1.83864e-05	NM_028390
	Gipc2	1.32065	5.75681	2.12402	0.00150036	NM_016867
	Sox7	3.14996	13.7244	2.12334	3.85355e-05	NM_011446
	Tmprss4	14.111	61.3463	2.12016	1.45551e-05	NM_145403
	Itga3	7.24975	31.4601	2.11752	9.96614e-05	NM_013565
	Slc4a7	2.54409	11.0234	2.11535	0.000121099	NM_001033270
	Odc1	28.802	124.608	2.11315	0.000771124	NM_013614
	5830416P10Rik	0.137523	0.593649	2.10993	0.00584339	NR_028427
	2810417H13Rik	2.36139	10.1806	2.10812	0.00699355	NM_026515
	Abcc3	2.18128	9.39334	2.10646	4.93832e-05	NM_029600
	Dppa5a	0.370323	1.5945	2.10625	0.0295532	NM_025274
	Slc20a1	7.58866	32.4923	2.09818	0.000141115	NM_001159593,NM_015747
	1500009L16Rik	0.519248	2.21808	2.09481	0.00870238	NM_001145198
	Csf3r	0.442992	1.88676	2.09056	0.025934	NM_001252651,NM_007782,NR_045561
	Spred3	0.415432	1.76646	2.08817	0.00183798	NM_182927
	Enah	8.30589	35.1464	2.08117	0.000349351	NM_001083120,NM_001083121,NM_008680,NM_010135
	Sema4b	5.0135	21.2131	2.08107	2.49542e-05	NM_013659
	Oas1a	1.83355	7.74272	2.0782	0.000459318	NM_145211
	BC021614	0.506148	2.12978	2.07308	0.0215403	NM_144869
	Hsd11b2	0.0954864	0.401254	2.07115	0.0397248	NM_008289
	Prss16	0.536229	2.24468	2.06559	0.00358001	NM_019429
	Nod2	1.60501	6.70692	2.06307	5.81568e-05	NM_145857
	Neu2	4.08062	16.9597	2.05525	0.0107895	NM_001160163,NM_001160164,NM_015750,NM_001160165
	Glis3	0.136251	0.565121	2.05229	0.0166758	NM_175459
	Epha7	0.467132	1.93341	2.04925	0.0107028	NM_001122889,NM_010141
	Tubb5	42.8327	177.167	2.04833	0.00290953	NM_011655
	Odam	2.47095	10.1864	2.0435	0.00306246	NM_027128
	Ccl7	0.540685	2.2233	2.03984	0.0155864	NM_013654
	Marcksl1	8.11727	33.3393	2.03816	3.13793e-05	NM_010807
	Tuba1c	47.5037	194.541	2.03396	0.000320571	NM_009448
	Fst	6.98472	28.5736	2.03241	3.01835e-05	NM_008046
	Batf2	0.214098	0.871966	2.026	0.0232445	NM_028967
	Odz4	0.907951	3.67942	2.01879	0.000111062	NM_011858
	Krt20	0.129542	0.524866	2.01853	0.0378434	NM_023256
	Hilpda	6.25786	25.3331	2.01728	0.000471729	NM_001190461,NM_023516
	Mad2l1	2.42617	9.81966	2.01699	0.000381566	NM_019499
	Kl	0.0425868	0.171826	2.01247	0.0354674	NM_013823
	Mefv	0.122136	0.491175	2.00774	0.0366115	NM_001161790,NM_001161791,NM_019453
	Lmo1	5.58878	22.4714	2.00749	0.000201056	NM_057173
	Aadat	0.25575	1.02655	2.00499	0.0402191	NM_011834
	Chtf18	0.535305	2.14766	2.00434	0.00324061	NM_145409
	Neil3	0.488655	1.95549	2.00064	0.00514802	NM_146208
	Chst2	0.54373	2.17425	1.99956	0.000844283	NM_018763
	Nradd	5.11169	20.4314	1.99891	0.000209401	NM_026012
	Dusp6	7.68059	30.6527	1.99673	4.05748e-05	NM_026268
	Plk4	1.06294	4.22788	1.99188	0.00395918	NM_011495,NM_173169,NR_045576
	Sostdc1	4.24949	16.8955	1.99127	8.00603e-05	NM_025312
	Ceacam16	0.161717	0.642246	1.98966	0.0331229	NM_001033419
	Cd8a	0.0747583	0.295538	1.98304	0.0367459	NM_001081110,NM_009857
	Fam167b	0.390008	1.53992	1.98128	0.0209689	NM_182783
	Cenpf	0.596839	2.35208	1.97852	9.46064e-05	NM_001081363
	Ces2d-ps	0.121837	0.480064	1.97827	0.0342141	NR_033726
	Il1f6	39.777	156.541	1.97654	3.3853e-05	NM_019450
	Tnc	2.81151	11.048	1.97436	2.33078e-05	NM_011607
	Lrrc8b	1.5451	6.06483	1.97276	0.00121126	NM_001033550
	Padi4	0.29014	1.13839	1.97217	0.0232567	NM_011061
	Ptgr1	60.9285	238.953	1.97154	0.00272033	NM_025968
	Igsf3	3.11987	12.2283	1.97067	0.000102491	NM_207205
	Rad51	1.50904	5.91305	1.97027	0.000871215	NM_011234
	4930427A07Rik	0.909844	3.56509	1.97025	0.00100958	NM_134041
	Mt3	10.0807	39.4825	1.96962	0.00143708	NM_013603
	Irx4	2.01466	7.89047	1.96957	0.000407336	NM_018885
	Igtp	3.67208	14.2677	1.95809	8.76509e-05	NM_018738
	Rpp25	0.19023	0.739059	1.95795	0.0367743	NM_133982
	Ccr5	0.371117	1.44129	1.95742	0.00658785	NM_009917
	Cmah	1.68121	6.48556	1.94773	0.00113667	NM_001111110,NM_007717
	Gli3	0.505856	1.94755	1.94486	0.000617772	NM_008130
	Ctsw	0.246914	0.948977	1.94236	0.0369724	NM_009985
	Pgam1	78.6471	301.661	1.93946	0.0125958	NM_023418
	Lat	0.473565	1.81619	1.93928	0.0285055	NM_010689
	Ngf	1.67999	6.4418	1.93901	0.0203057	NM_001112698,NM_013609
	Cenpm	0.887516	3.40128	1.93823	0.0433766	NM_001080158,NM_025639,NM_178269
	Wdhd1	0.819614	3.13321	1.93463	0.00107521	NM_172598
	E130306D19Rik	0.623968	2.38348	1.93352	0.00857239	NM_001013377
	Nfkbid	0.445421	1.69974	1.93207	0.00844509	NM_172142
	Trpv3	1.2539	4.78106	1.93091	0.00294922	NM_145099
	Fgfbp1	28.3223	107.955	1.93042	8.32493e-05	NM_008009
	Pde3b	0.764986	2.9151	1.93004	0.00180222	NM_011055
	Cxadr	3.05748	11.6101	1.92497	0.00260263	NM_001025192,NM_009988
	Iqgap3	0.578747	2.19408	1.92261	0.00104682	NM_001033484
	Tubb6	17.9526	68.0338	1.92206	0.000322784	NM_026473
	Tbc1d2	1.48865	5.62253	1.91722	0.000296538	NM_198664
	Gp49a	1.5843	5.96731	1.91324	0.00356849	NM_008147
	Espl1	0.559753	2.10241	1.90918	0.00088003	NM_001014976
	Ptpre	1.66452	6.23726	1.90581	0.000210682	NM_011212
	Cwh43	3.59235	13.4388	1.9034	7.57087e-05	NM_181323
	Prdm6	0.106194	0.397227	1.90326	0.0447975	NM_001033281
	Cd8b1	0.135252	0.504998	1.90063	0.0487385	NM_009858
	Serpinb2	19.0067	70.9433	1.90016	0.00312905	NM_011111,NM_001174170
	Rab32	1.983	7.37574	1.8951	0.00101999	NM_026405
	Kif23	1.84052	6.83851	1.89357	0.000230492	NM_024245
	Tap1	5.32285	19.7697	1.89302	6.42733e-05	NM_001161730,NM_013683
	Il1f9	22.733	84.2586	1.89003	0.000163974	NM_153511
	Sult2b1	33.465	123.231	1.88064	7.04766e-05	NM_017465
	Aif1	1.29507	4.75583	1.87666	0.0150546	NM_019467
	Tns4	16.0905	59.0855	1.8766	0.00238897	NM_172564
	Fam162a	203.272	745.342	1.87449	0.00551544	NM_027342
	Rgs12	7.0091	25.6572	1.87206	0.000180968	NM_173402,NM_001163512
	Oas3	0.3742	1.36832	1.87052	0.00550786	NM_145226
	Tacr1	0.188331	0.684337	1.86144	0.0114379	NM_009313
	B4galnt3	2.04714	7.43615	1.86095	0.00106011	NM_198884
	Melk	1.5209	5.52152	1.86014	0.000915764	NM_010790
	Myo1b	3.87582	14.0681	1.85985	0.000461832	NM_001161817,NM_010863
	Diap3	0.552619	2.00336	1.85806	0.00482641	NM_019670
	Hunk	0.614864	2.22816	1.85752	0.00202489	NM_015755
	Gyk	4.30601	15.5388	1.85145	0.000305905	NM_008194,NM_212444
	9930013L23Rik	1.98789	7.17013	1.85076	0.00080737	NM_030728
	Gprc5a	1.44033	5.19039	1.84944	0.00284916	NM_181444
	Lcn2	6.61736	23.8188	1.84777	0.00230344	NM_008491
	Epgn	6.02503	21.6682	1.84654	0.000236652	NM_053087
	Tnfrsf4	0.670493	2.40679	1.84382	0.0189059	NM_011659
	Zap70	0.195711	0.702407	1.84358	0.0264805	NM_009539
	Ptges	5.62369	20.1771	1.84313	0.000109173	NM_022415
	Slc9a5	0.443656	1.59012	1.84162	0.00479836	NM_001081332
	Gata3	0.106442	0.38142	1.84131	0.0359922	NM_008091
	Pla2g4e	7.58953	27.1648	1.83966	0.000608242	NM_177845
	Esd	62.0562	221.776	1.83745	0.0012331	NM_016903
	Phf16	0.485058	1.73014	1.83466	0.0122515	NM_199317
	Cenpn	0.863672	3.07092	1.83012	0.00824674	NM_028131
	Olfm4	1.95945	6.96656	1.83	0.00513907	NM_001030294
	Cd276	2.11352	7.50686	1.82856	0.000414535	NM_133983
	Ly75	0.151419	0.537523	1.82778	0.0154846	NM_013825
	Fads3	2.24497	7.96294	1.82661	0.000430827	NM_021890
	Rbl1	2.19693	7.75657	1.81993	0.0028941	NM_001139516,NM_011249
	Ccdc88b	0.504897	1.78141	1.81896	0.00346241	NM_001081291
	Gsta2	17.1062	60.325	1.81824	0.000125759	NM_008182
	C77370	0.26365	0.928881	1.81687	0.00323071	NM_001077354
	Kif24	0.174057	0.613027	1.81639	0.0137077	NM_024241
	D430020J02Rik	0.26827	0.944786	1.8163	0.0198286	NR_028421
	Tlr1	0.113171	0.398313	1.8154	0.0484466	NM_030682
	Fat2	2.37549	8.35268	1.81401	0.000333212	NM_001029988
	Jag1	6.97109	24.4855	1.81247	0.000293628	NM_013822
	Ifi47	1.68287	5.90157	1.81017	0.0385202	NM_008330
	H2afx	9.00361	31.5544	1.80927	0.000117873	NM_010436
	Htra4	0.499845	1.75117	1.80877	0.0223327	NM_001081187
	Mctp2	0.760661	2.66071	1.80649	0.00186262	NM_001024703
	2610021K21Rik	0.155341	0.543076	1.80572	0.0355265	NM_030172
	Blm	0.534351	1.86798	1.80562	0.00400179	NM_007550,NM_001042527
	Cstb	85.9813	300.469	1.80512	0.000163991	NM_007793
	Txn1	150.76	526.596	1.80444	0.00322065	NM_011660
	Nlrp1a	0.496819	1.73471	1.8039	0.00451883	NM_001004142
	Efnb1	9.85074	34.3945	1.80388	0.000439177	NM_010110
	2410018L13Rik	0.508623	1.77345	1.80189	0.0240444	NR_015504
	Sdc1	58.2802	203.024	1.80057	0.0243646	NM_011519
	Hn1l	6.30663	21.964	1.8002	0.000176972	NM_198937
	Siglece	0.395133	1.37333	1.79727	0.0207177	NM_031181
	Il1a	3.46759	12.0417	1.79604	0.00093636	NM_010554
	Pla2g4d	5.81174	20.1224	1.79176	0.00020292	NM_001024137
	Sox9	1.67356	5.77489	1.78688	0.000425491	NM_011448
	1110038B12Rik	20.9262	72.1456	1.7856	0.00350602	NR_027943,NR_015536
	Kpna2	22.7547	78.3128	1.78308	0.000204672	NM_010655
	Cxcl16	2.91865	10.0416	1.78261	0.00115146	NM_023158
	Pole	0.730558	2.50632	1.7785	0.00126038	NM_011132
	Tgfbi	37.5609	128.683	1.77652	0.02685	NM_009369
	Ndrg1	41.557	142.352	1.7763	0.0311454	NM_008681
	Apol9a	0.970871	3.32441	1.77575	0.0273613	NM_173786,NM_001162883
	Racgap1	3.60929	12.3518	1.77494	0.00112571	NM_001253808,NM_001253809,NM_012025
	Itgax	0.65318	2.2269	1.76948	0.00405539	NM_021334
	Plaur	2.95832	10.0828	1.76905	0.00261419	NM_011113
	Fgr	0.258712	0.881546	1.76869	0.0236191	NM_010208
	Itpk1	4.22915	14.4029	1.76792	0.000363809	NM_172584
	Arhgef16	2.05548	6.9994	1.76776	0.00126273	NM_001112744
	Fancd2	0.282129	0.960574	1.76754	0.0120983	NM_001033244
	Tnfrsf18	1.41016	4.79221	1.76483	0.0127988	NM_009400,NM_021985
	Akr1d1	0.376032	1.2769	1.76371	0.0305549	NM_145364
	Myof	6.05426	20.5137	1.76057	0.000557439	NM_001099634
	Arhgdig	0.868638	2.93405	1.75607	0.0209137	NM_008113
	Tmigd1	4.46103	15.0637	1.75562	0.00140549	NM_025655
	Pfkl	14.2077	47.9433	1.75466	0.000635881	NM_008826
	Alox15	2.14035	7.21687	1.75352	0.0100402	NM_009660
	Ifitm1	3.96027	13.3426	1.75237	0.0253927	NM_001112715,NM_026820
	Ero1l	6.07897	20.4232	1.74831	0.000484319	NM_015774
	Ankle1	0.681922	2.2867	1.74559	0.0127753	NM_172756
	Psmb8	9.16096	30.7126	1.74526	0.000289365	NM_010724
	Brip1	0.283819	0.950878	1.74429	0.00754453	NM_178309
	Trim59	2.01429	6.72777	1.73986	0.000944275	NM_025863
	Gpx2	106.189	354.195	1.73792	0.00181671	NM_030677
	Anubl1	0.212893	0.709463	1.7366	0.0368272	NM_001081317
	Cenpl	0.992517	3.30633	1.73607	0.0282252	NM_001159930,NM_027429
	Prr13	34.0246	113.172	1.73387	0.00115228	NM_001170911,NM_025385
	Adarb1	6.42011	21.3429	1.73309	0.00556123	NM_001024837,NM_130895,NR_004429,NR_021486
	Serinc2	18.0548	59.9314	1.73093	0.000466468	NM_172702,NM_001253386
	Rin1	2.38932	7.88989	1.7234	0.000507904	NM_145495
	Nsl1	0.578468	1.90948	1.72287	0.00980098	NM_198654
	Tmsb10	55.0565	181.656	1.72223	0.000701758	NM_025284,NM_001039392,NM_001190327
	Ltb4r1	6.57177	21.6823	1.72216	0.000479814	NM_008519
	Runx1	2.00334	6.60944	1.72212	0.00166079	NM_001111021,NM_001111022,NM_001111023,NM_009821
	Efcab1	0.949592	3.13034	1.72094	0.0291268	NM_025769
	1600029D21Rik	10.6726	35.1798	1.72084	0.000932116	NM_029639
	Tcirg1	7.04995	23.2249	1.71999	0.000168282	NM_001167784,NM_001136091,NM_016921
	H2-Q8	3.09208	10.1652	1.71698	0.00427847	NM_023124
	Slamf8	0.243201	0.798515	1.71517	0.0411512	NM_029084
	Zfp941	0.0947945	0.311144	1.71471	0.0417767	NM_001001180
	Kif18a	0.500085	1.64093	1.71426	0.011252	NM_139303
	Crmp1	0.213738	0.701215	1.71401	0.0390106	NM_007765,NM_001136058
	Rap2b	3.84522	12.6146	1.71396	0.00024818	NM_028712
	Tes	4.53332	14.8651	1.71329	0.00047116	NM_207176
	AI414108	0.364341	1.19217	1.71023	0.0223083	NR_027907
	Tubb3	11.2781	36.8663	1.70878	0.000277512	NM_023279
	S100a6	273.434	893.58	1.7084	0.00982977	NM_011313
	B4galnt1	7.57815	24.6892	1.70396	0.00694753	NM_001244617,NM_008080,NR_045166,NM_001244618,NM_027739
	9030624G23Rik	0.619306	2.01723	1.70365	0.0172012	NM_001256489
	Dlx2	0.587768	1.90271	1.69474	0.0326266	NM_010054
	Cdc25b	6.13245	19.8332	1.69339	0.00176692	NM_001111075,NM_023117
	Ttc39b	3.19131	10.3043	1.69103	0.000480813	NM_027238
	Stab1	4.45792	14.347	1.68631	0.0128611	NM_138672
	Apitd1	1.33143	4.28318	1.68571	0.019856	NM_027263
	Sec14l2	1.17319	3.7717	1.68478	0.00580502	NM_144520
	Tkt	33.0993	106.354	1.684	0.00265256	NM_009388
	Dscc1	0.336743	1.08151	1.68333	0.0479131	NM_183089
	Nppc	0.751603	2.41314	1.68287	0.0380482	NM_010933
	Spc24	2.07341	6.63883	1.67893	0.00701485	NM_026282
	Stom	20.4392	65.3534	1.67692	0.00126717	NM_013515
	Hmmr	1.6865	5.38244	1.67423	0.00114118	NM_013552
	Cyp26b1	3.03924	9.69955	1.67421	0.00143329	NM_175475,NM_001177713
	Ggt1	0.73494	2.34377	1.67313	0.0188418	NM_008116
	Oas1c	0.479059	1.52368	1.66929	0.0222237	NM_033541
	2810029C07Rik	0.547718	1.73791	1.66584	0.0211023	NR_045295
	Tonsl	0.463761	1.46976	1.66413	0.0114561	NM_183091
	Ovol1	11.5831	36.6921	1.66345	0.000658753	NM_019935
	Palb2	0.305197	0.965866	1.66208	0.0209095	NM_001081238
	Fchsd1	3.6065	11.4009	1.66047	0.00045326	NM_175684
	Tubb2b	13.4507	42.448	1.65801	0.000319707	NM_023716
	Pole2	1.24077	3.90367	1.65359	0.0120555	NM_011133
	Socs3	7.86753	24.7255	1.65202	0.000364446	NM_007707
	Tgfa	4.72852	14.8398	1.65001	0.0015009	NM_031199
	Cep192	0.795934	2.4964	1.64913	0.00171237	NM_027556
	Dsc3	33.3311	104.488	1.6484	0.0299928	NM_007882
	Bai2	0.522345	1.63732	1.64826	0.0112117	NM_001199696,NM_173071
	Plk2	7.74627	24.2688	1.64753	0.0002964	NM_152804
	Slfn2	3.88106	12.1475	1.64613	0.00152219	NM_011408
	Tlr13	0.18836	0.589343	1.64562	0.0322412	NM_205820
	Poc1a	1.67199	5.22553	1.64401	0.007845	NM_027354
	Cd14	3.76993	11.779	1.64361	0.00232998	NM_009841
	Coro2a	3.44592	10.7576	1.6424	0.000679423	NM_178893,NM_001164804
	Lig1	3.02719	9.43541	1.64011	0.00563169	NM_001199310,NM_010715,NM_001083188
	Pion	0.623163	1.93302	1.63318	0.0110426	NM_175437
	Dtl	0.686517	2.12718	1.63158	0.00842688	NM_029766
	Ass1	23.1634	71.6829	1.62978	0.000863817	NM_007494
	Pitpnm3	3.01084	9.29682	1.62657	0.000526887	NM_001024927,NM_001081641
	Slc39a4	0.245961	0.758595	1.6249	0.0464103	NM_028064
	Gpx2-ps1	4.3912	13.539	1.62444	0.0365625	NR_033563
	Robo1	2.00158	6.17102	1.62437	0.00161603	NM_019413
	Chaf1a	3.29625	10.1599	1.62399	0.000692734	NM_013733
	Fam83f	4.23341	13.0203	1.62087	0.00183441	NM_145986
	Dusp5	3.74502	11.5045	1.61916	0.00706138	NM_001085390
	Dmrta2	0.775265	2.379	1.61759	0.0153529	NM_172296
	Eya2	5.13266	15.7434	1.61697	0.000636326	NM_010165
	Gm5506	23.0233	70.575	1.61606	0.00103941	NM_001025388,NM_001025388_1
	Gpr176	0.209459	0.640131	1.6117	0.0325067	NM_201367
	2610524H06Rik	2.81399	8.59788	1.61136	0.0122026	NM_181075
	Kcnj15	1.41266	4.30933	1.60904	0.0109011	NM_001039056,NM_001039057,NM_019664
	Hsd17b7	5.01978	15.305	1.60831	0.00178205	NM_010476
	Samsn1	0.353362	1.07661	1.60728	0.0459669	NM_023380
	Gen1	0.377596	1.14953	1.60613	0.0257695	NM_177331
	2310034G01Rik	0.889892	2.70477	1.6038	0.04456	NR_040418
	Gm5424	2.02408	6.14873	1.60302	0.00909335	NR_002687
	Tfap2a	9.47865	28.6824	1.59741	0.000573952	NM_011547,NM_001122948
	Igf2bp2	0.687696	2.07849	1.5957	0.0103492	NM_183029
	Tnfaip3	1.78769	5.39603	1.5938	0.00552642	NM_001166402,NM_009397
	Napsa	1.83295	5.51216	1.58845	0.0230694	NM_008437
	S100a11	480.33	1442.71	1.58669	0.016314	NM_016740
	Stac	0.277453	0.83247	1.58515	0.0430132	NM_016853
	Pcbp3	1.91781	5.75184	1.58457	0.00710732	NM_021568
	Sh3bp2	3.02413	9.03323	1.57872	0.00598375	NM_011893,NM_001145859,NM_001145858,NM_001136088
	Snhg11	0.35826	1.06969	1.57811	0.0184977	NM_175692
	Rcc1	7.76891	23.1374	1.57444	0.0063895	NM_001197082,NM_133878
	Cdt1	2.1704	6.44966	1.57126	0.00576929	NM_026014
	Ripk4	8.27631	24.5796	1.5704	0.001258	NM_023663
	Cd44	22.998	68.193	1.56812	0.040574	NM_001039150,NM_001039151,NM_001177785,NM_001177786,NM_001177787,NM_009851
	Slit1	1.26171	3.73699	1.5665	0.00584695	NM_015748
	Trib3	2.50551	7.37374	1.55729	0.00486809	NM_175093
	Bok	12.6115	37.1132	1.55719	0.000955201	NM_016778
	Xylb	0.429847	1.26466	1.55685	0.0300498	NM_001033209,NM_001199568
	Psmb9	8.21172	24.1483	1.55616	0.00413765	NM_013585
	Chek1	0.417841	1.22824	1.55556	0.0269515	NM_007691
	Plac8	6.08556	17.8865	1.55541	0.011064	NM_139198
	Dna2	0.451545	1.32471	1.55274	0.0201691	NM_177372
	Tnn	0.151636	0.444782	1.55249	0.0470149	NM_177839
	Dusp4	1.73622	5.09	1.55171	0.0147065	NM_176933
	Sphk1	2.15716	6.31539	1.54974	0.0275304	NM_001172472,NM_001172473,NM_011451,NM_025367,NM_001172475
	Ifi202b	7.87043	23.0165	1.54816	0.00148492	NM_008327,NM_011940
	Mast4	5.1228	14.9757	1.54762	0.00637487	NM_175171
	Fbxo5	1.2768	3.71943	1.54255	0.0188554	NM_025995
	Hck	0.608394	1.77224	1.5425	0.0341152	NM_001172117,NM_010407
	Fam105a	1.27961	3.72333	1.54089	0.018921	NM_001242423,NM_001242424,NM_198301
	Ext1	6.08613	17.6957	1.5398	0.00205542	NM_010162
	Mafb	25.3245	73.6151	1.53947	0.00817265	NM_010658
	Mcm4	4.15423	12.0686	1.5386	0.00113165	NM_008565
	Mad1l1	4.59041	13.3257	1.53752	0.00190827	NM_010752
	Txndc17	56.5221	163.745	1.53456	0.00233159	NM_026559
	Nfkbia	43.1874	125.033	1.53362	0.00614847	NM_010907
	H2-K1	114.543	330.983	1.53086	0.0180762	NM_001001892
	Gbp2	5.9397	17.1377	1.52871	0.000884781	NM_010260
	Src	6.58017	18.9754	1.52793	0.00198966	NM_001025395,NM_009271
	Icam5	0.254791	0.734734	1.52791	0.0483164	NM_008319
	Mcm3	3.75966	10.8174	1.52468	0.00170166	NM_008563
	Oasl2	2.39392	6.87113	1.52117	0.00340123	NM_011854
	Gm13139	1.27515	3.65695	1.51997	0.0459111	NM_001083918
	Cx3cr1	0.279873	0.801733	1.51835	0.0433789	NM_009987
	Tagln2	152.662	436.943	1.5171	0.0255384	NM_178598
	Slc7a1	6.5183	18.6229	1.51451	0.0047722	NM_007513
	Snn	4.14319	11.8242	1.51293	0.0136156	NM_009223
	Cald1	13.4443	38.2723	1.50931	0.00348472	NM_145575
	1700019N12Rik	1.71001	4.85859	1.50653	0.0374043	NM_001039494
	Fam83b	4.62395	13.1067	1.5031	0.00398206	NM_001045518
	Rod1	15.9792	45.2418	1.50146	0.0211052	NM_144904,NM_178164
	Abcg4	0.370264	1.04797	1.50097	0.03911	NM_138955
	Fam83g	17.9924	50.7612	1.49634	0.00847164	NM_178618
	Iigp1	3.9959	11.2732	1.4963	0.00218694	NM_001146275,NM_021792
	Slc27a3	2.65876	7.4728	1.4909	0.00538373	NM_011988
	Ptk2b	3.5699	10.0286	1.49016	0.00252799	NM_001162366,NM_001162365,NM_172498
	Flnb	7.0211	19.6867	1.48745	0.00834284	NM_134080
	2610039C10Rik	3.06102	8.56975	1.48524	0.0120063	NM_025642
	Serpina3n	6.23376	17.4135	1.48203	0.00221438	NM_009252
	Lilrb4	2.18369	6.09754	1.48146	0.0162577	NM_013532
	Slc5a1	10.5786	29.4279	1.47604	0.00158703	NM_019810
	Mxd1	7.60227	21.0783	1.47126	0.00429965	NM_010751
	Itga2	0.67727	1.87503	1.46911	0.0224953	NM_008396
	Hmox1	24.7751	68.5406	1.46807	0.00606266	NM_010442
	3110003A17Rik	34.4703	95.082	1.46382	0.00110336	NM_028440
	Ppp1r14c	6.16648	16.997	1.46276	0.00171501	NM_133485
	Dusp7	20.1186	55.3867	1.46101	0.00835526	NM_153459
	Me2	2.65624	7.3099	1.46047	0.00539151	NM_145494
	Phlda2	2.68742	7.39122	1.45959	0.0374729	NM_009434
	Ier5l	4.58512	12.6029	1.45873	0.00577051	NM_030244
	Hpgds	0.672466	1.84767	1.45817	0.0243418	NM_019455
	Tubb2a	55.9258	152.982	1.45177	0.00703143	NM_009450
	Cfl1	156.137	426.51	1.44976	0.0189796	NM_007687
	Rfc5	3.3866	9.23501	1.44728	0.00686594	NM_028128
	Smc4	4.64031	12.639	1.44559	0.00113036	NM_133786
	Gins1	2.02957	5.52635	1.44515	0.0318221	NM_001163476,NM_027014
	Runx3	0.344161	0.935838	1.44318	0.0406896	NM_019732
	Rps6ka4	15.7863	42.9072	1.44254	0.00567261	NM_019924
	Dram1	3.11823	8.47376	1.44227	0.00499735	NM_027878
	Sh3pxd2b	3.25937	8.85451	1.44182	0.0027451	NM_177364
	Dse	2.56834	6.96157	1.43857	0.00419006	NM_172508
	Ptpru	1.82285	4.93472	1.43677	0.00597754	NM_001083119,NM_011214
	Sema4c	5.65165	15.2839	1.43527	0.00285592	NM_001126047
	Nbeal2	5.93545	16.0454	1.43473	0.00504415	NM_183276
	Tpbg	1.60499	4.33285	1.43275	0.0150807	NM_011627,NM_001164792
	Shf	2.94331	7.93063	1.42999	0.0132334	NM_001013829
	Fbxw9	5.73888	15.4602	1.42971	0.00294509	NM_026791
	Sesn2	2.12076	5.69407	1.42488	0.00991775	NM_144907
	Orm1	3.43468	9.21834	1.42433	0.0394753	NM_008768
	Odz3	1.22686	3.29194	1.42396	0.00660057	NM_001145937,NM_011857
	Tmem51	7.1609	19.1838	1.42167	0.00376485	NM_145402
	Prim2	1.61909	4.33472	1.42075	0.0209121	NM_008922
	Acot7	12.4619	33.3582	1.42052	0.00560784	NM_001146058,NM_133348,NM_001146057
	Ddx11	0.647044	1.73099	1.41966	0.0236697	NM_001003919
	Kif21b	0.74109	1.98198	1.41922	0.00906188	NM_001039472
	Tmc6	8.26842	22.1073	1.41884	0.00664983	NM_145439,NM_181321
	Susd1	0.878592	2.34553	1.41665	0.0238623	NM_001163288
	Cyp4f16	2.51791	6.70847	1.41375	0.00905563	NM_024442
	Mcm7	7.93787	21.1157	1.41149	0.00195752	NM_008568
	Casp3	2.67139	7.10342	1.41092	0.0180158	NM_009810
	Col13a1	0.513487	1.36182	1.40714	0.0440104	NM_007731
	Tfap2e	1.09243	2.89616	1.4066	0.0309601	NM_198960
	Nqo1	27.432	72.625	1.4046	0.00285961	NM_008706
	Prkg2	0.482267	1.27478	1.40234	0.0294091	NM_008926
	Thbs1	7.46442	19.7243	1.40187	0.00317222	NM_011580
	Slc16a3	10.7934	28.5067	1.40116	0.00577896	NM_030696,NM_001038653,NM_001038654
	Kcnc3	0.560486	1.47793	1.39883	0.026591	NM_008422
	Trerf1	1.79113	4.72238	1.39864	0.0146448	NM_001097623,NM_172622
	Ngfrap1	7.78229	20.5091	1.398	0.00907266	NM_001110233,NM_001110234,NM_009750
	Pfkp	11.2604	29.6636	1.39744	0.0241256	NM_019703
	Galnt3	2.5607	6.74404	1.39707	0.00436096	NM_015736
	Tjp2	8.02531	21.1128	1.39549	0.00611316	NM_011597,NM_001198985
	Crb3	6.68615	17.5846	1.39506	0.00677365	NM_177638
	Msn	23.6918	62.2594	1.3939	0.0131619	NM_010833
	Mt2	350.945	920.916	1.39182	0.0162774	NM_008630
	Slc3a2	30.6928	80.3581	1.38854	0.010151	NM_008577,NM_001161413
	Sfrp1	7.40934	19.3582	1.38553	0.00583166	NM_013834
	Tfap2c	6.86496	17.9073	1.38323	0.0146875	NM_009335,NM_001159696
	Cdc7	0.744987	1.94331	1.38323	0.0349202	NM_009863
	Fmnl2	2.24781	5.84924	1.37973	0.00328399	NM_172409
	Setd4	1.37159	3.56772	1.37915	0.0313716	NM_145482
	Capg	91.1797	237.088	1.37864	0.0257585	NM_007599,NM_001042534
	Sbno2	8.30132	21.5815	1.37839	0.0033234	NM_183426
	Polr1e	1.72029	4.46642	1.37647	0.0116406	NM_022811
	Ddit4	28.9101	75.0445	1.37617	0.0254043	NM_029083
	Ncapd2	5.1563	13.3747	1.3751	0.00195441	NM_146171
	Dzip1l	1.29981	3.35621	1.36854	0.0124065	NM_028258
	Esm1	1.70724	4.40559	1.36767	0.0258183	NM_023612
	Alg8	2.67083	6.88052	1.36523	0.0127565	NM_199035
	2010109K11Rik	2.9751	7.66093	1.36458	0.00383786	NM_001162903
	Prep	13.4557	34.594	1.36231	0.0045883	NM_011156
	Cdca7l	1.58834	4.08202	1.36176	0.0304425	NM_146040
	Coro1c	20.305	52.1347	1.36041	0.00879363	NM_011779
	Cldn8	3.40755	8.73582	1.35821	0.0113621	NM_018778
	Cd274	1.53271	3.92656	1.35718	0.0134151	NM_021893
	Slc35f2	2.21146	5.66532	1.35716	0.012139	NM_028060
	Rhbdl2	1.86552	4.77618	1.35628	0.0404202	NM_183163
	Npas2	0.591445	1.51389	1.35595	0.0379451	NM_008719
	Lpin2	3.64852	9.33751	1.35573	0.00301549	NM_001164885,NM_022882
	Fah	4.8915	12.5134	1.35512	0.00807571	NM_010176
	Pak6	6.36817	16.2893	1.35498	0.00409036	NM_001033254,NM_001145854
	Klf7	2.30385	5.89208	1.35473	0.0415841	NM_033563
	Wsb1	8.91143	22.7874	1.3545	0.00661281	NM_019653,NM_001042565
	Hmgb2	14.5499	37.1954	1.35412	0.00255937	NM_008252
	Itgb4	23.3148	59.4497	1.35042	0.0440763	NM_001005608,NM_133663
	Rcn1	14.7278	37.5471	1.35016	0.00330619	NM_009037
	Trnp1	6.63558	16.8926	1.34809	0.00491818	NM_001081156
	Lsr	10.4154	26.5033	1.34745	0.00504653	NM_001164184,NM_001164185,NM_017405
	Nipsnap1	2.1154	5.3825	1.34735	0.0207788	NM_008698
	Mmp14	14.394	36.555	1.3446	0.00350523	NM_008608
	Ckmt1	46.1267	117.134	1.34448	0.00674614	NM_009897
	Krtcap3	6.97721	17.682	1.34156	0.0159997	NM_027221
	Casp14	2.38767	6.0259	1.33557	0.0136118	NM_009809
	Phgdh	22.2098	56.0217	1.33479	0.00308927	NM_016966
	Slc16a6	3.00212	7.57143	1.33458	0.0231666	NM_001029842,NM_134038
	Dpysl4	0.933665	2.35307	1.33356	0.0475582	NM_011993
	H2-Q6	6.15883	15.5118	1.33264	0.0152155	NM_207648
	Blvrb	20.8008	52.3798	1.33237	0.00399587	NM_144923
	Mcm2	3.57229	8.98765	1.3311	0.00658929	NM_008564
	2700094K13Rik	22.3208	56.1556	1.33104	0.0137255	NM_001033166,NM_001037279
	Gm15645	2.32313	5.84219	1.33044	0.027041	NR_033578
	Ppp4r1	10.4371	26.2285	1.32941	0.00417778	NM_001114131,NM_146081
	Zfp36l2	21.2043	53.2756	1.32912	0.0161372	NM_001001806
	Asns	13.2883	33.3832	1.32896	0.00315597	NM_012055
	Rapgef5	2.11338	5.29495	1.32507	0.0111277	NM_175930
	Eif6	83.1413	208.307	1.32507	0.0137812	NM_010579
	Bak1	9.40059	23.5443	1.32455	0.00660954	NM_007523
	Gsdmc	21.9535	54.9061	1.32251	0.0127948	NM_031378
	Fen1	3.94381	9.86187	1.32227	0.00724856	NM_007999
	Ddx39	16.2775	40.6532	1.32049	0.0217148	NM_197982
	Stard5	6.31686	15.771	1.31999	0.00370618	NM_023377
	Dsg2	1.78613	4.45641	1.31904	0.0079169	NM_007883
	2210039B01Rik	3.27656	8.17366	1.3188	0.0343375	NR_044985
	1700017B05Rik	2.26324	5.64261	1.31798	0.00571373	NM_028820
	Egr1	10.9329	27.2327	1.31666	0.00682158	NM_007913
	Isg15	9.17913	22.8597	1.31638	0.0261261	NM_015783
	Lrrc8d	4.72465	11.7374	1.31283	0.0117561	NM_178701,NM_001122768
	Cdkn2b	3.77226	9.36813	1.31233	0.0203491	NM_007670
	Chek2	2.3139	5.7461	1.31226	0.0184643	NM_016681
	Mtbp	1.06094	2.63432	1.31209	0.0440261	NM_001168250,NM_134092
	Dlg5	2.42535	6.01843	1.31119	0.0186055	NM_001163513,NM_027726
	Panx1	3.75293	9.29328	1.30817	0.00970559	NM_019482
	5730507C01Rik	1.16972	2.89539	1.3076	0.0439545	NM_001033157,NM_001201330
	Niacr1	15.0273	37.1822	1.30703	0.0052834	NM_030701
	Nav1	2.08242	5.14954	1.30618	0.0100704	NM_173437
	Elk3	5.69522	14.0797	1.3058	0.00449113	NM_013508
	Atp1b3	86.7486	214.287	1.30463	0.0295277	NM_007502
	Aprt	33.809	83.5146	1.30462	0.00339834	NM_009698
	Fam20c	3.09618	7.64138	1.30334	0.0107592	NM_030565
	Srms	1.17234	2.89299	1.30317	0.0367655	NM_011481
	Ldlrap1	8.68024	21.4077	1.30232	0.00471424	NM_145554
	Sat1	50.3625	124.158	1.30176	0.00460521	NM_009121
	Mif	241.485	595.281	1.30163	0.0117367	NM_010798
	Frrs1	2.32307	5.71994	1.29997	0.0165405	NM_009146,NM_001113478
	Shmt1	5.73682	14.1099	1.29838	0.00710107	NM_009171
	Cad	3.59403	8.83872	1.29824	0.00588607	NM_023525
	Rnf149	8.15529	20.0552	1.29817	0.00419468	NM_001033135
	Hyal1	3.30675	8.11798	1.29571	0.0201853	NM_008317
	Prrg4	2.75912	6.7587	1.29254	0.017317	NM_178695
	Ptk7	9.12385	22.327	1.29108	0.00699569	NM_175168
	Fam83a	2.25851	5.52402	1.29035	0.0267918	NM_173862
	Crabp2	64.4905	157.536	1.28852	0.00886484	NM_007759
	Myo5a	2.91668	7.11613	1.28676	0.00659561	NM_010864
	Trmt6	4.9095	11.9526	1.28367	0.00514463	NM_175113
	Efna5	2.17801	5.29963	1.28288	0.0151485	NM_010109,NM_207654
	Klk8	53.7303	130.712	1.28259	0.0108347	NM_008940
	Vangl1	4.86784	11.8186	1.27971	0.00671984	NM_177545,NM_001165951
	Nuak2	5.66685	13.7518	1.279	0.00509154	NM_001195025,NM_028778
	Ccdc109b	2.75224	6.67099	1.27729	0.0365878	NM_025779
	Epha2	7.04243	17.0688	1.27722	0.00844089	NM_010139
	Limk1	1.79614	4.34981	1.27605	0.0206609	NM_010717
	Trim13	6.80969	16.4666	1.27388	0.0169728	NM_001164220,NM_023233
	Ppih	10.7865	26.0563	1.2724	0.0414073	NM_001110129,NM_001110130,NM_028677
	Ltb4r2	3.76236	9.07112	1.26964	0.0235953	NM_020490
	Prss27	27.6628	66.6944	1.26962	0.00748209	NM_175440
	Dgat1	6.00582	14.4798	1.26961	0.0109285	NM_010046
	Aaas	5.2472	12.6438	1.26881	0.0100997	NM_153416
	Twf1	22.1118	53.156	1.26542	0.0154359	NM_008971
	Mst1r	3.09942	7.44921	1.26509	0.00665095	NM_009074
	Efna1	13.4936	32.4295	1.26503	0.00641454	NM_010107,NM_001162425
	Gpr35	1.31829	3.16413	1.26314	0.0303079	NM_022320,NM_001104529
	Zfp296	2.67677	6.42181	1.26249	0.0324656	NM_022409
	Pvrl1	11.5506	27.6772	1.26073	0.00981137	NM_021424
	Gpx1	141.927	339.808	1.25957	0.0282133	NM_008160
	Gmnn	7.13281	17.0713	1.25903	0.0166839	NM_020567
	Cdk17	3.8025	9.09435	1.25802	0.00732193	NM_146239
	Ppard	17.2542	41.1806	1.25502	0.0150843	NM_011145
	Asf1b	2.67704	6.38714	1.25453	0.0307118	NM_024184
	Casp4	1.99173	4.75123	1.25428	0.0472452	NM_007609
	Vps37b	8.86254	21.1364	1.25393	0.00546346	NM_177876
	H2-Eb1	33.0848	78.8116	1.25224	0.0137691	NM_010382
	Bbs7	2.19005	5.20111	1.24786	0.0489892	NM_027810
	Irf1	6.50014	15.4325	1.24743	0.0127074	NM_001159396,NM_001159393,NM_008390
	Cnot6	9.726	23.0855	1.24707	0.008346	NM_212484
	Ckap2l	3.76141	8.92226	1.24614	0.00799765	NM_181589
	Samhd1	10.0199	23.7454	1.24478	0.00581299	NM_001139520,NM_018851
	Spire1	2.19698	5.20185	1.2435	0.0192574	NM_194355,NM_176832
	Ppp1r18	5.71788	13.5197	1.24151	0.0182664	NM_001146711,NM_001146710,NM_175242
	Bri3bp	1.37223	3.2429	1.24076	0.00982517	NM_029752
	Map4k4	12.4622	29.4337	1.23991	0.0374798	NM_001252200,NM_001252201,NM_001252202,NM_008696
	Gpsm2	7.47567	17.6394	1.23853	0.0291867	NM_029522
	Eri2	0.90389	2.13152	1.23766	0.0469897	NM_027698
	Arpc1b	43.441	102.438	1.23763	0.0122625	NM_023142
	Baz1a	3.41311	8.04164	1.2364	0.00689872	NM_013815
	Cdh1	33.1987	78.1158	1.23449	0.0374754	NM_009864
	Mcc	2.01543	4.73913	1.23354	0.0102807	NM_001085374,NM_001085373
	Actr2	32.3868	76.1513	1.23346	0.0218902	NM_146243
	Gpr115	4.25773	9.99865	1.23165	0.00878927	NM_030067
	4933427D14Rik	1.8115	4.2498	1.23021	0.0142261	NM_028963
	Cdca4	7.79736	18.2768	1.22896	0.007083	NM_028023
	Wnt10a	9.19467	21.546	1.22855	0.00695682	NM_009518
	Aldh1l2	3.45292	8.08759	1.22789	0.00796731	NM_153543
	Junb	54.1372	126.424	1.22358	0.0224731	NM_008416
	Mcm6	5.79985	13.5357	1.22268	0.00780587	NM_008567
	Ing2	2.66626	6.21638	1.22126	0.0182328	NM_023503
	Klk12	30.2484	70.4972	1.22071	0.00847203	NM_027097
	H2-Q4	21.8909	51.0115	1.22049	0.00615481	NM_001143689
	Zfp36l1	34.6995	80.8436	1.22022	0.0252902	NM_007564
	Cap1	39.0447	90.5571	1.2137	0.029604	NM_007598
	Dock5	0.808357	1.87425	1.21325	0.0168785	NM_177780
	Gss	14.2268	32.979	1.21294	0.00612891	NM_008180
	Frmd4a	1.82233	4.22389	1.21279	0.0153735	NM_001177844,NM_001177843,NM_172475
	Dact2	3.1138	7.21682	1.21269	0.0147852	NM_172826
	Pi4k2b	3.25795	7.53828	1.21027	0.0137171	NM_025951,NM_028744
	Kcnk1	3.53763	8.17714	1.20881	0.0192695	NM_008430
	Eml4	1.7357	4.00493	1.20626	0.0405657	NM_001114361,NM_001114362,NM_199466
	Plek2	11.2158	25.862	1.2053	0.00754677	NM_013738
	Zwint	6.25807	14.4289	1.20517	0.00775664	NM_025635
	Krt7	8.21745	18.9335	1.20418	0.0362084	NM_033073
	Ppp2r1b	5.40307	12.4442	1.20362	0.0404149	NM_001034085,NM_028614
	Fat1	4.70156	10.82	1.20249	0.0302883	NM_001081286
	Pard6g	13.6039	31.2883	1.2016	0.0108498	NM_053117
	Clic1	109.94	252.853	1.20159	0.0230069	NM_033444
	Gm6682	16.7814	38.5631	1.20036	0.00647384	NR_033599
	Apln	1.38018	3.17162	1.20036	0.0414348	NM_013912
	Eif2ak2	2.51136	5.76031	1.19768	0.0118516	NM_011163
	H2afz	93.0361	213.386	1.1976	0.0133717	NM_016750
	Slc6a9	6.81666	15.6327	1.19743	0.0115618	NM_008135
	Prelid1	111.186	254.885	1.19687	0.030055	NM_025596
	Snrpg	122.343	280.311	1.1961	0.00684442	NM_026506
	Ptbp1	33.5449	76.8532	1.19601	0.044665	NM_001077363,NM_008956
	Tuba1b	112.572	257.527	1.19388	0.036872	NM_011654
	H2-Ab1	56.2803	128.596	1.19215	0.0303243	NM_207105
	Topbp1	4.42597	10.1025	1.19064	0.00913979	NM_176979
	Nup205	3.83072	8.74336	1.19057	0.00940069	NM_027513
	Tmem125	10.4679	23.8342	1.18706	0.00960029	NM_172383
	Ifi204	3.90748	8.89626	1.18696	0.0191867	NM_008329
	Ugdh	13.4855	30.6956	1.18662	0.00870115	NM_009466
	Reep4	25.1687	57.2172	1.18482	0.00909724	NM_180588
	Slc39a6	12.9253	29.3598	1.18364	0.0121653	NM_139143
	Sfxn1	6.05332	13.7432	1.18292	0.00934322	NM_027324
	Zfp64	4.1451	9.39088	1.17985	0.0156195	NM_009564
	Ly6a	152.857	346.222	1.17951	0.0253994	NM_010738
	Frmd8	6.35861	14.3808	1.17736	0.00818016	NM_026169
	Arntl	2.00361	4.52829	1.17636	0.0482291	NM_001243048,NM_007489
	Mpeg1	2.07464	4.68635	1.1756	0.0166582	NM_010821
	Plcg2	2.74374	6.19585	1.17516	0.0119661	NM_172285
	G630025P09Rik	2.9792	6.72686	1.17501	0.0254538	NR_027913
	Ptk2	6.28681	14.1949	1.17498	0.0144042	NM_001130409,NM_007982
	Txnrd3	2.74603	6.19803	1.17446	0.0220885	NM_001178058,NM_001178059,NM_001178060,NM_153162
	Dio2	2.64037	5.95518	1.17341	0.00930877	NM_010050
	Atad2	1.80767	4.06968	1.17078	0.0170186	NM_027435
	Mfsd10	9.40009	21.1617	1.17071	0.0111952	NM_026660
	Haus6	1.48063	3.32604	1.1676	0.0348787	NM_173400
	Lmnb1	7.1055	15.9614	1.16758	0.00865241	NM_010721
	Htatip2	26.0598	58.4772	1.16605	0.0208737	NM_001146052,NM_001146049,NM_001146050,NM_001146053,NM_016865
	Pappa	1.97082	4.42227	1.16599	0.0100255	NM_021362
	Col23a1	2.28461	5.12001	1.1642	0.0125319	NM_153393
	Degs1	49.1909	109.99	1.16091	0.026184	NM_007853
	Kif26a	1.99086	4.45079	1.16067	0.0140902	NM_001097621
	1810019J16Rik	5.15407	11.5225	1.16067	0.0362007	NM_001083916,NM_133707
	Mphosph6	7.39824	16.5324	1.16004	0.0245436	NM_026758
	Ppap2c	15.2295	34.0111	1.15914	0.00939631	NM_015817
	Slc25a1	16.695	37.2322	1.15713	0.0104907	NM_153150
	Kcnh1	2.94236	6.55114	1.15477	0.026307	NM_001038607,NM_010600
	Tmem48	2.9635	6.59349	1.15374	0.0281198	NM_028355
	Arhgef4	7.84909	17.4502	1.15264	0.0121599	NM_183019
	Vdr	3.33323	7.39664	1.14995	0.0132914	NM_009504
	Snhg3	23.46	51.8265	1.14349	0.0344997	NR_003270
	Lrrc59	21.7519	47.9979	1.14183	0.0274902	NM_133807
	Zfp90	1.67492	3.68606	1.13799	0.0463061	NM_011764
	Isyna1	6.43428	14.1472	1.13667	0.0170968	NM_023627
	Myc	12.8029	28.1435	1.13633	0.0324279	NM_001177352,NM_001177353,NM_001177354,NM_010849
	9030625A04Rik	2.21645	4.8654	1.13431	0.0398956	NM_172488
	Tanc2	1.86976	4.10255	1.13367	0.0145207	NM_181071
	Pola1	1.20131	2.63516	1.13328	0.0303066	NM_008892
	2013-09-09	12.7992	28.076	1.13328	0.0337896	NM_001113486,NM_017380,NM_001113488,NM_001113487
	Zfp217	3.6126	7.91173	1.13095	0.030765	NM_001159683,NM_001033299
	C330005M16Rik	9.76642	21.3749	1.13002	0.0169722	NM_175319
	Pla2g4b	7.66519	16.7665	1.12919	0.0160641	NM_145378
	Ppil1	13.5223	29.5502	1.12783	0.0128772	NM_026845
	Spon2	3.21336	7.02216	1.12783	0.0304894	NM_133903
	Spats2	2.75712	6.02115	1.12688	0.039559	NM_139140
	Gatsl3	5.52209	12.0591	1.12684	0.024609	NM_028022
	Cxcl14	5.33015	11.6361	1.12636	0.0211411	NM_019568
	Tnfaip8	6.44016	14.0503	1.12543	0.0457415	NM_134131,NM_001177759,NM_001177760
	Psat1	20.1391	43.9326	1.12529	0.0160784	NM_001205339,NM_177420
	Psd4	3.2221	7.02461	1.12442	0.0166622	NM_177611
	D16Ertd472e	3.56613	7.77162	1.12386	0.0254196	NM_001252438,NM_001252439,NM_001252440,NM_025967
	Dera	5.9139	12.8772	1.12264	0.0210863	NM_172733
	Cib1	22.6666	49.3401	1.1222	0.0132991	NM_011870
	Ammecr1	3.72867	8.10479	1.12011	0.0222267	NM_019496
	Ckap4	18.1076	39.2794	1.11718	0.0167233	NM_175451
	Map3k8	2.50111	5.42276	1.11646	0.0393667	NM_007746
	AI848100	3.54508	7.68161	1.11559	0.0140056	NM_172645
	Nudt5	6.65314	14.3733	1.11128	0.0205435	NM_016918
	Epcam	17.3669	37.5136	1.11107	0.0130672	NM_008532
	Fam83d	3.61557	7.80334	1.10987	0.0268809	NM_027975
	Xdh	17.5284	37.8119	1.10915	0.0271967	NM_011723
	Camsap2	5.48621	11.8333	1.10897	0.0268043	NM_001081360
	Fgfr2	11.3546	24.4867	1.10872	0.0494951	NM_010207,NM_201601
	Cadm1	2.38588	5.14331	1.10818	0.0222505	NM_001025600,NM_018770,NM_207675,NM_207676
	Suv39h1	2.77556	5.98282	1.10805	0.0262697	NM_011514
	Acat2	9.86641	21.2417	1.1063	0.013923	NM_009338
	Nop58	16.2072	34.7269	1.09942	0.0129382	NM_018868
	Sowahc	4.92162	10.5418	1.09891	0.0152778	NM_172939
	Plekhg1	2.32373	4.97702	1.09884	0.0183896	NM_001159942,NM_001033253
	Rbp2	61.2258	131.11	1.09856	0.0349813	NM_009034
	Nup93	6.52411	13.9597	1.09742	0.0138453	NM_172410
	Stmn1	36.176	77.3793	1.09691	0.0162881	NM_019641
	Ptk6	3.20916	6.86363	1.09678	0.0366996	NM_009184
	Lrwd1	5.07027	10.8399	1.09622	0.0217356	NM_027891
	Nipsnap3b	3.703	7.911	1.09517	0.0487349	NM_025623
	Nubp1	6.21215	13.2669	1.09466	0.0337074	NM_011955
	Casp1	13.332	28.4693	1.09452	0.0139812	NM_009807
	Wdr46	7.71381	16.4684	1.09418	0.0182773	NM_020603
	Haus4	3.59734	7.67741	1.09369	0.0447798	NM_145462
	2610203C20Rik	3.27503	6.975	1.09068	0.0286928	NR_015483
	Otop3	10.8725	23.1464	1.0901	0.0136529	NM_027132
	2410006H16Rik	37.0469	78.8495	1.08975	0.0233502	NR_030738
	Ranbp1	37.7575	80.2599	1.08792	0.0127973	NM_011239
	Nasp	10.0699	21.3924	1.08705	0.027388	NM_001081475,NM_016777
	Ctps	7.66816	16.275	1.08571	0.0178183	NM_016748
	4930506M07Rik	5.99115	12.7114	1.08522	0.0204642	NM_001114312,NM_175172
	Fam20a	2.23064	4.72984	1.08433	0.0456478	NM_153782
	Vmp1	16.9675	35.8544	1.07937	0.0160365	NM_029478
	Obfc2a	3.41524	7.20332	1.07667	0.0288828	NM_028696
	Rrm1	7.71824	16.2774	1.07653	0.0160449	NM_009103
	Cchcr1	2.5409	5.34864	1.07383	0.038102	NM_146248
	1810011O10Rik	32.8045	69.0173	1.07306	0.0183203	NM_026931
	Gbp4	1.89271	3.98173	1.07294	0.0381279	NM_008620,NM_001256005
	Snrpd1	21.5458	45.3191	1.07271	0.0176114	NM_009226
	Itprip	9.89603	20.8144	1.07266	0.0239822	NM_001001738
	5730559C18Rik	6.68346	14.0535	1.07227	0.0219893	NM_028872
	Igsf8	13.1416	27.6278	1.07198	0.0298933	NM_080419
	Tspo	54.7325	115.005	1.07123	0.0148472	NM_009775
	Arpc5	42.1045	88.4551	1.07097	0.0303767	NM_026369
	Mfsd2a	5.064	10.6343	1.07037	0.0260821	NM_029662
	Pim1	15.0701	31.6069	1.06855	0.022295	NM_008842
	Irgm2	3.80331	7.9758	1.06837	0.0201157	NM_019440
	H60c	5.67373	11.8955	1.06805	0.0195823	NM_001204916
	Ppan	10.8973	22.7834	1.06401	0.0169627	NM_145610
	Afap1	2.69557	5.63469	1.06374	0.0194105	NM_027373
	Fbl	41.1886	85.9628	1.06147	0.0161323	NM_007991
	2410002F23Rik	10.2203	21.3263	1.06119	0.018118	NM_025880
	Prps2	3.7411	7.80354	1.06067	0.0221068	NM_026662
	Foxp4	6.65434	13.8728	1.05989	0.0253246	NM_001110824,NM_001110825,NM_028767
	Grhl2	4.88119	10.1715	1.05922	0.0177976	NM_026496
	Ctss	13.8442	28.8288	1.05823	0.021879	NM_021281
	Arl6ip1	23.5323	48.9986	1.0581	0.018607	NM_019419
	4931408A02Rik	3.73114	7.75876	1.05621	0.0465491	NM_001199210,NM_027627
	Nhp2	46.9923	97.6365	1.055	0.0470535	NM_026631
	Foxq1	7.16509	14.8792	1.05424	0.0272932	NM_008239
	Duoxa1	13.1143	27.2325	1.05419	0.0192375	NM_145395
	Epha4	1.23304	2.55992	1.05388	0.0384622	NM_007936
	A830007P12Rik	3.38561	7.01403	1.05083	0.0254217	NM_146115
	Bpifc	11.3268	23.4296	1.04859	0.0259061	NM_177772
	Ctsc	14.1241	29.2159	1.04859	0.0259173	NM_009982
	Ptprk	2.49585	5.16221	1.04846	0.0237765	NM_008983
	Rhbdf2	4.63083	9.57396	1.04784	0.0370933	NM_172572,NM_001167680
	Sptlc2	10.3547	21.3954	1.04702	0.0187101	NM_011479
	Hmgcr	10.3856	21.443	1.04591	0.0276822	NM_008255
	Jub	11.6182	23.9356	1.04277	0.0202676	NM_010590
	Sox4	4.57206	9.40568	1.04069	0.0327017	NM_009238
	Cep164	2.48608	5.11388	1.04055	0.0238025	NM_001081373
	Rlim	4.76016	9.76724	1.03694	0.0194501	NM_011276
	Slc25a10	4.10815	8.41984	1.0353	0.0234697	NM_013770
	Snhg5	11.3078	23.1589	1.03425	0.0322074	NR_040721
	Xrn2	10.2726	21.0208	1.03301	0.0217936	NM_011917
	Fubp3	6.62578	13.5575	1.03293	0.0215514	NM_001033389
	Eftud2	13.1473	26.8962	1.03263	0.0225001	NM_001109995,NM_011431
	Shb	10.7133	21.8942	1.03115	0.0209686	NM_001033306
	Chsy1	2.0257	4.12413	1.02566	0.0409573	NM_001081163
	Nme1	43.2546	87.9544	1.0239	0.0233116	NM_008704
	Fam83c	7.84529	15.9428	1.02301	0.0307475	NM_027788
	Eif1a	10.6152	21.5576	1.02206	0.0195042	NM_010120
	Gsr	9.67826	19.6257	1.01993	0.0230969	NM_010344
	Mapkbp1	4.18476	8.47249	1.01764	0.0293732	NM_011941
	Pgd	44.0596	88.918	1.01302	0.0421567	NM_001081274
	Klf10	10.3037	20.7338	1.00882	0.0287386	NM_013692
	Med10	14.1859	28.5358	1.00832	0.0370775	NM_138596
	Sqle	20.6178	41.4507	1.0075	0.0287116	NM_009270
	Sptlc1	16.1137	32.3377	1.00493	0.0233235	NM_009269
	Erh	61.6091	123.486	1.00313	0.0224697	NM_007951
	Usp3	7.14635	14.3172	1.00247	0.0306423	NM_144937
	Gtf2f1	22.2354	44.5129	1.00137	0.0226641	NM_133801
	Hip1r	15.2907	30.6047	1.0011	0.0404038	NM_145070
	Gm6548	6.32835	12.659	1.00027	0.030459	NR_003363
	Tap2	10.1878	20.3513	0.998286	0.0229719	NM_011530
	Tgfb1	6.7577	13.4588	0.993948	0.0329254	NM_011577
	Duox1	9.6611	19.2304	0.99313	0.0331873	NM_001099297
	Traf6	5.75688	11.4361	0.990243	0.0382918	NM_009424
	Rnf19b	14.2006	28.206	0.990049	0.0290028	NM_029219
	Wdr43	11.0616	21.9491	0.988601	0.0284254	NM_175639
	D19Bwg1357e	8.35095	16.5635	0.987995	0.0230066	NM_177474
	Ptgs1	7.84825	15.5548	0.986917	0.0274633	NM_008969
	Rab8b	4.58786	9.08934	0.986355	0.0255666	NM_173413
	Fam126a	3.12156	6.18172	0.985741	0.0355832	NM_053090
	Trex2	58.1951	115.232	0.985574	0.0495778	NM_011907
	Cirh1a	11.4123	22.5947	0.985394	0.0298165	NM_011574
	Heatr1	3.06466	6.06344	0.98441	0.0304252	NM_144835
	Nle1	5.34981	10.5637	0.981558	0.0474854	NM_145431
	Ier2	30.5302	60.2728	0.981268	0.0279474	NM_010499
	Prdm1	4.42189	8.70499	0.977181	0.0436709	NM_007548
	Ap1s1	28.7583	56.5974	0.976759	0.025159	NM_007457
	Nt5c	26.3808	51.8374	0.974503	0.0418245	NM_015807
	Rhov	11.8009	23.1773	0.973813	0.0332932	NM_145530
	Ereg	6.87749	13.5042	0.973456	0.0387607	NM_007950
	Aldh1l1	4.57155	8.97538	0.973289	0.0421421	NM_027406
	Rps6ka1	8.57281	16.8304	0.973233	0.0350238	NM_009097
	Rnf26	5.11734	10.0373	0.971902	0.0394226	NM_153762
	Slc7a5	18.2138	35.6818	0.970152	0.0445816	NM_011404
	Anxa3	11.9358	23.3353	0.967214	0.0312765	NM_013470
	Nubp2	11.8383	23.1306	0.96634	0.0320637	NM_011956
	Cbr3	45.7768	89.3541	0.964917	0.0381617	NM_173047
	Uck2	16.0816	31.2818	0.959914	0.042109	NM_030724
	Nab1	11.8498	23.0436	0.959502	0.0432472	NM_008667
	M6pr	27.7108	53.8428	0.958302	0.0410937	NM_010749
	Icosl	5.13046	9.96496	0.957775	0.0404508	NM_015790
	Nucb2	21.4677	41.6586	0.956445	0.0411612	NM_001130479,NM_016773
	Parp12	4.95178	9.58574	0.952942	0.0337283	NM_172893
	Eri1	3.03093	5.86718	0.952907	0.0375699	NM_026067
	Nol6	7.68533	14.8756	0.952764	0.0316407	NM_139236
	Smarcc1	6.59263	12.7427	0.950751	0.0331074	NM_009211
	Ifi30	20.0897	38.8251	0.950532	0.0346729	NM_023065
	Ralb	11.7098	22.5837	0.947558	0.0359478	NM_022327
	Ftsj3	15.177	29.2393	0.946021	0.035072	NM_025310
	Trp53i11	8.77854	16.9086	0.945705	0.0375711	NM_001025246
	Nipal4	11.8944	22.8908	0.944487	0.0382933	NM_172524
	B4galt1	11.4983	22.1187	0.943849	0.0418217	NM_022305
	Mbnl3	1.52191	2.92468	0.942398	0.0403722	NM_134163
	Tax1bp3	24.6149	47.2797	0.941689	0.0395573	NM_029564
	Rai14	2.2996	4.41394	0.940685	0.048037	NM_030690,NM_001166408
	Ppic	27.1004	52.0122	0.940533	0.0362706	NM_008908
	Ell2	14.5089	27.8459	0.940531	0.0403156	NM_138953
	Srsf9	18.9238	36.1424	0.93349	0.0358669	NM_025573,NR_036616
	Ankrd50	2.68609	5.12928	0.933247	0.04697	NM_001167883
	Nup160	2.31202	4.41476	0.933179	0.048017	NM_021512
	Efhd2	12.3127	23.4982	0.932403	0.0442103	NM_025994
	Npm3	28.0725	53.3479	0.926272	0.035188	NM_008723
	Utp15	3.31702	6.30037	0.925549	0.0461531	NM_178918
	Rlf	2.90508	5.49895	0.920576	0.0414282	NM_001081013
	1110002B05Rik	35.5519	67.0835	0.916031	0.0415776	NM_134054
	Utp18	5.61918	10.6004	0.915693	0.0470475	NM_001013375
	Gnai1	12.2151	23.0141	0.913849	0.0466927	NM_010305
	Alyref	20.366	38.3436	0.912827	0.0387999	NM_011568
	Emb	7.21376	13.5739	0.912016	0.0402684	NM_010330
	Zdhhc18	8.10735	15.2386	0.910429	0.0417927	NM_001017968
	Cldn4	27.8515	52.3292	0.909863	0.045235	NM_009903
	Ttll12	4.79233	8.99807	0.908889	0.041699	NM_183017
	Erf	8.12405	15.205	0.904272	0.0460352	NM_010155
	Slc28a3	3.36867	6.30189	0.903605	0.0476246	NM_022317
	Ephx3	14.0346	26.1066	0.895429	0.043707	NM_001033163
	Tfdp1	19.9035	37.0136	0.895034	0.0473797	NM_009361
	Ddx27	9.35072	17.3829	0.894521	0.0423875	NM_153065
	Gas5	15.129	28.1042	0.89347	0.0426931	NR_002840
	Litaf	16.4653	30.4873	0.888776	0.0405699	NM_019980
	Hsd17b12	22.7805	41.8898	0.878801	0.0476338	NM_019657
	Sdad1	4.63552	8.48553	0.872273	0.0492927	NM_172713
	Sae1	24.3498	44.5083	0.870165	0.0472114	NM_019748
	Kcnj2	10.36	5.79681	-0.837693	0.0494754	NM_008425
	Paip2b	27.0813	15.0226	-0.850159	0.0466621	NM_146169
	Ldlrad3	10.4421	5.77785	-0.853807	0.0493769	NM_178886
	Atg9a	27.7841	15.3504	-0.855983	0.0480799	NM_001003917
	Ptges2	25.0086	13.8132	-0.856383	0.0465877	NM_133783
	Lgmn	53.7807	29.509	-0.865935	0.0440329	NM_011175
	Clec16a	8.22148	4.50052	-0.869306	0.042202	NM_001204229,NM_177562
	Slc27a1	41.024	22.3849	-0.873942	0.0498571	NM_011977
	Ube2d1	35.5765	19.4115	-0.874015	0.0424014	NM_145420
	Epb4.1l2	12.6825	6.90343	-0.877457	0.0378906	NM_013511,NM_001199265
	Abtb2	11.2351	6.10649	-0.879604	0.0420806	NM_178890
	Tmem38b	19.8498	10.7823	-0.880458	0.0390801	NM_028053
	Parp1	13.1446	7.1265	-0.8832	0.0379183	NM_007415
	Acadsb	26.4417	14.325	-0.884284	0.0399083	NM_025826
	Dcaf8	43.1362	23.3626	-0.884696	0.0487258	NM_153555
	Bcl7a	7.79362	4.22059	-0.88485	0.045757	NM_029850
	Tmem161a	18.1594	9.83176	-0.885193	0.0419856	NM_145597
	Adk	36.6944	19.8444	-0.886826	0.0492855	NM_134079,NM_001243041
	Ift172	5.91536	3.19313	-0.889496	0.0430769	NM_026298
	Zyg11b	9.59975	5.18144	-0.889642	0.0405629	NM_001033634
	Mccc2	16.5614	8.92867	-0.891307	0.0438005	NM_030026
	Vps13d	5.53744	2.98413	-0.891909	0.0428778	NM_001128198
	Creg1	31.0124	16.6955	-0.893383	0.0362709	NM_011804
	Abcb7	10.7492	5.7867	-0.893418	0.0352368	NM_009592
	Rb1cc1	11.7852	6.34201	-0.893962	0.0357109	NM_009826
	Hipk3	29.8016	16.0276	-0.89483	0.0480711	NM_001145824,NM_010434
	Fnip1	10.5146	5.63794	-0.899154	0.0357213	NM_173753
	Bfar	14.7804	7.91865	-0.900357	0.0458838	NM_001177552,NM_025976
	Ptpn3	15.5345	8.30336	-0.903712	0.0369002	NM_011207
	Dennd5a	14.4407	7.71674	-0.904073	0.0370158	NM_021494
	Hivep2	7.75642	4.14398	-0.904375	0.0403205	NM_010437
	Dlc1	6.27274	3.35047	-0.904731	0.0492752	NM_001194941,NM_001194940,NM_015802
	Ube2g2	57.6031	30.662	-0.909697	0.0358581	NM_019803
	Mllt6	14.7315	7.83932	-0.910105	0.0345267	NM_139311
	Acad8	18.8773	10.0312	-0.912154	0.0378324	NM_025862
	Camta2	10.4658	5.56115	-0.912225	0.0439257	NM_001190376,NM_001190378,NM_001190379,NM_178116
	Mpi	28.2039	14.9766	-0.913185	0.0410245	NM_025837
	4933439F18Rik	14.371	7.629	-0.913597	0.0326641	NM_025757
	Hsf2	9.77954	5.18793	-0.914609	0.0462242	NM_008297
	Zbtb4	8.15983	4.31939	-0.917711	0.030139	NM_029348
	Slc22a5	6.77103	3.58092	-0.919044	0.0494179	NM_011396
	Rab28	39.7542	21.0097	-0.920054	0.0303251	NM_027295
	Mmab	10.5782	5.58404	-0.921716	0.0376528	NM_029956
	Plin3	42.4377	22.3948	-0.922182	0.030778	NM_025836
	Pcbp4	23.0843	12.1788	-0.922534	0.0373464	NM_021567
	Cd93	6.48857	3.41818	-0.924674	0.0322806	NM_010740
	Klc4	10.844	5.71058	-0.925184	0.0428736	NM_029091
	Fam174a	19.959	10.5026	-0.926288	0.0362136	NM_026321
	Dnajb4	27.4376	14.4133	-0.928755	0.0287706	NM_027287,NM_025926
	Ttc38	6.74854	3.54353	-0.92939	0.0402638	NM_001033337
	Gstm2	79.264	41.5079	-0.93328	0.04166	NM_008183
	Bzw2	85.5683	44.7726	-0.93446	0.0408607	NM_025840
	Cul9	3.01561	1.57744	-0.934869	0.04241	NM_001081335
	Ccdc91	20.5494	10.7374	-0.936444	0.0353188	NM_025911
	Qrsl1	11.6089	6.0531	-0.939484	0.04241	NM_001081054
	Cd99l2	18.4198	9.6038	-0.939578	0.0340056	NM_001199349,NM_138309
	Cav1	79.3152	41.2722	-0.942427	0.0440652	NM_001243064,NM_007616
	Pstpip2	14.6869	7.63489	-0.943849	0.0322103	NM_013831
	Rnf150	3.99329	2.07577	-0.943933	0.0293999	NM_177378
	Zfp787	11.1067	5.77088	-0.944573	0.0454431	NM_001013012
	Col6a2	21.7134	11.2791	-0.944934	0.0286584	NM_146007
	Btbd2	13.0096	6.75594	-0.945345	0.0319616	NM_145361
	Ifngr2	18.671	9.6883	-0.946483	0.0300456	NM_008338
	Gpd1l	10.0896	5.21763	-0.951405	0.0268481	NM_175380
	Hsph1	16.4215	8.48259	-0.953013	0.025916	NM_013559
	Apba3	38.6859	19.9827	-0.953058	0.0483496	NM_018758
	Nek9	24.5696	12.6893	-0.953262	0.0291144	NM_145138
	Fam120c	2.92175	1.50895	-0.953283	0.039538	NM_198105
	Gpr124	4.24528	2.19101	-0.954267	0.0400744	NM_054044
	1110058L19Rik	44.883	23.1403	-0.955761	0.0475846	NM_026503
	Nr3c1	12.3717	6.37564	-0.956404	0.0244471	NM_008173
	Tob2	35.2636	18.161	-0.95734	0.0292479	NM_020507
	Inpp5a	23.3922	12.0404	-0.958144	0.0338681	NM_001127363,NM_183144
	Zfp422	5.43758	2.79412	-0.960569	0.0483661	NM_026057
	Ndufs8	154.846	79.5426	-0.961033	0.0354937	NM_144870
	Ttc35	55.0919	28.2986	-0.961109	0.0281445	NM_025736
	Ndufa6	367.117	188.267	-0.963459	0.0439129	NM_025987
	Gm5177	6.33561	3.24721	-0.964284	0.0376214	NR_033630
	Rgl1	4.36491	2.23627	-0.964854	0.0449164	NM_016846
	Atp5sl	16.8875	8.64995	-0.965192	0.0282778	NM_025504
	Suox	9.7813	5.00741	-0.965963	0.0368979	NM_173733
	Hif1an	20.8734	10.6786	-0.966952	0.0269057	NM_176958
	Ctsf	18.2707	9.34417	-0.96739	0.0317498	NM_019861
	P2ry2	23.9267	12.2036	-0.971314	0.0219462	NM_008773
	Adsl	51.373	26.1886	-0.972074	0.0234778	NM_009634
	Bckdk	51.8679	26.4323	-0.972538	0.0299883	NM_009739
	Acss2	22.0274	11.223	-0.972835	0.0244805	NM_019811
	Chl1	9.86526	5.0196	-0.974786	0.0268984	NM_007697
	Phactr2	5.05975	2.57389	-0.975116	0.0315542	NM_001195066,NM_001195065,NM_001033257,NM_001195096
	Dnaja3	44.6659	22.7198	-0.975226	0.0229976	NM_001135112,NM_023646
	Mapkapk5	31.2627	15.8955	-0.975825	0.0222469	NM_010765
	Tpd52l1	23.9159	12.1586	-0.976	0.0357855	NM_009413
	Ppp6r2	13.6745	6.95086	-0.976227	0.0342085	NM_026813,NM_027805
	Ndufa8	298.537	151.709	-0.976603	0.0460893	NM_026703
	Cish	9.40096	4.77702	-0.976698	0.0394208	NM_009895
	2810422J05Rik	49.4463	25.1218	-0.976922	0.023871	NM_029366
	Tfb2m	21.3899	10.8641	-0.977357	0.0221458	NM_008249
	Serping1	84.1353	42.6969	-0.97858	0.0305881	NM_009776
	1110001J03Rik	138.854	70.4519	-0.978853	0.0355989	NM_025363
	Ndufa1	376.106	190.813	-0.978982	0.0381155	NM_019443
	Tspan13	35.1707	17.8407	-0.9792	0.0280425	NM_025359
	Padi2	6.25782	3.17366	-0.979513	0.0331349	NM_008812
	Zer1	9.96671	5.05407	-0.979672	0.0233469	NM_178694
	Asb8	35.4453	17.9538	-0.981304	0.0369407	NM_001170711,NM_001170710,NM_030121
	Tex2	16.4606	8.33625	-0.981549	0.020661	NM_198292
	Nes	7.63562	3.86389	-0.982693	0.0228841	NM_016701
	Tmem106b	13.7308	6.94808	-0.982729	0.020298	NM_027992
	Fam165b	74.7697	37.8014	-0.984015	0.0414613	NM_138743
	1700021F05Rik	52.5117	26.5442	-0.984244	0.0314727	NM_026411
	Sirt2	44.1646	22.2963	-0.986084	0.0286621	NM_001122765,NM_001122766,NM_022432
	Ubiad1	5.55983	2.79623	-0.991559	0.0434633	NM_027873
	Reep1	9.26479	4.65918	-0.991684	0.0240283	NM_178608
	Ttc7b	10.2521	5.15497	-0.991883	0.024551	NM_001033213
	Nt5c3	52.0427	26.1561	-0.992548	0.0342603	NM_001252374,NM_026004
	Deb1	77.7516	39.0388	-0.993964	0.0400141	NM_026794
	Mtg1	13.6601	6.85439	-0.994867	0.0400222	NM_199301
	Foxn3	9.52238	4.7774	-0.995098	0.0393267	NM_183186
	Opa3	22.8333	11.454	-0.995281	0.0206625	NM_207525
	Smtnl2	29.5318	14.8132	-0.995383	0.0218795	NM_177776
	Pigg	4.91852	2.46629	-0.995885	0.0381822	NM_001081234
	Mmrn2	7.62506	3.82183	-0.996484	0.0261336	NM_153127
	Robo4	4.91495	2.46309	-0.99671	0.0371701	NM_028783
	2013-03-06	23.0606	11.5532	-0.997146	0.0242317	NM_172606
	Iqsec1	10.0332	5.02506	-0.997574	0.0206707	NM_001134383,NM_001134384
	Col6a1	23.8081	11.9227	-0.99775	0.021273	NM_009933
	Tgfbr3	8.89903	4.45543	-0.998083	0.0203204	NM_011578
	Lce1c	142.693	71.3771	-0.999383	0.0318794	NM_028622
	Hint3	34.7287	17.369	-0.999608	0.0442002	NM_025798
	2700089E24Rik	40.7875	20.3985	-0.999666	0.021608	NM_001163445
	Prune	17.5705	8.78467	-1.00009	0.0203935	NM_173347
	Ccdc88c	2.79728	1.39831	-1.00034	0.0405879	NM_026681
	Rap1gap2	4.61465	2.30633	-1.00063	0.0245439	NM_001015046
	Mcf2l	4.97305	2.4846	-1.00112	0.0389701	NM_001159485,NM_001159486,NM_178076
	Pgpep1	5.18411	2.5897	-1.00131	0.0313019	NM_023217
	Shank3	2.89595	1.4466	-1.00137	0.0347407	NM_021423
	Btrc	4.1668	2.08118	-1.00154	0.0276915	NM_001037758,NM_009771
	Mfn1	43.9419	21.9434	-1.00181	0.036412	NM_024200
	Pcmtd2	17.6452	8.80759	-1.00246	0.0185843	NM_153594
	Rdh14	25.9162	12.9274	-1.00342	0.0253655	NM_023697
	Hsdl2	45.1291	22.4826	-1.00525	0.0208482	NM_024255
	Pet112l	9.27759	4.62075	-1.00562	0.035712	NM_144896
	Uros	10.281	5.11919	-1.006	0.0465181	NM_009479
	Flt1	8.41792	4.18719	-1.00748	0.0190205	NM_010228
	Gcap14	14.0959	7.00434	-1.00896	0.0470607	NM_028407,NM_027045
	Zdhhc17	4.37138	2.17123	-1.00958	0.0326197	NM_172554
	Ecsit	47.733	23.6871	-1.01088	0.0321707	NM_001253897,NM_001253898,NM_012029
	Pik3r3	5.00648	2.484	-1.01113	0.0284438	NM_181585
	Ndufs4	100.68	49.9432	-1.01141	0.0389223	NM_010887
	Micu1	38.6751	19.1847	-1.01145	0.0175484	NM_144822
	Clip1	43.9012	21.772	-1.01179	0.0302554	NM_019765
	Podxl	14.8103	7.34444	-1.01188	0.0183198	NM_013723
	Dpep1	9.86636	4.8924	-1.01198	0.0327815	NM_007876
	5730455P16Rik	9.16793	4.54574	-1.01208	0.019018	NM_027472
	Hccs	18.6827	9.25824	-1.01289	0.0191445	NM_008222
	Lce1b	223.699	110.824	-1.01329	0.04395	NM_026822
	Wwp1	23.46	11.6068	-1.01523	0.0187524	NM_177327
	Pja2	26.4185	13.0535	-1.01711	0.0277364	NM_001025309,NM_144859
	Auh	28.7377	14.1905	-1.01802	0.0232341	NM_016709
	Anpep	11.2547	5.55493	-1.01868	0.0192203	NM_008486
	Dusp3	16.2896	8.03818	-1.01901	0.0160953	NM_028207
	Mfsd7b	9.65775	4.7642	-1.01945	0.0260205	NM_001081259
	Rfk	29.9828	14.7903	-1.01948	0.0181787	NM_019437
	Acot13	114.215	56.3265	-1.01986	0.0253628	NM_025790
	Axin2	3.39286	1.6732	-1.01989	0.0455443	NM_015732
	Tspan15	3.72358	1.83591	-1.02019	0.0450591	NM_197996
	Tmprss11a	65.6545	32.3451	-1.02135	0.0386285	NM_001033233
	Armcx4	1.37265	0.675306	-1.02335	0.0466067	NM_001202500
	Iscu	130.643	64.2037	-1.0249	0.0201156	NM_025526
	Vps13c	3.28951	1.61651	-1.02499	0.0230509	NM_177184
	Mrm1	7.86391	3.86345	-1.02535	0.0331256	NM_145433
	Tmem65	92.6831	45.5342	-1.02535	0.0412954	NM_175212
	Ndufab1	207.861	102.092	-1.02575	0.0297939	NM_028177
	Camk2n1	5.87782	2.88322	-1.0276	0.0310226	NM_025451
	Elf5	11.2456	5.51581	-1.02771	0.0372354	NM_010125,NM_001145813
	Pecam1	27.3914	13.4286	-1.02841	0.0214897	NM_001032378,NM_008816
	Arhgap10	11.6666	5.71834	-1.02871	0.0204357	NM_030113
	Coq3	12.5151	6.1313	-1.0294	0.0211068	NM_172687
	Cry2	16.6154	8.13907	-1.02958	0.0247544	NM_009963,NM_001113333
	Etfa	233.754	114.419	-1.03067	0.0426995	NM_145615
	Pik3c2b	4.11407	2.01286	-1.03132	0.0199079	NM_001099276
	Coq10b	37.464	18.3244	-1.03174	0.0237576	NM_001039710,NM_026424
	Atl2	36.0706	17.6386	-1.03209	0.0203765	NM_178050,NM_019717
	Fosb	6.03573	2.95057	-1.03254	0.0441718	NM_008036
	B230118H07Rik	14.4586	7.06418	-1.03334	0.0317233	NM_026592
	Msrb3	17.524	8.55833	-1.03393	0.0157243	NM_177092
	Zswim7	23.721	11.583	-1.03416	0.0480695	NM_027198
	Nicn1	6.07041	2.96403	-1.03423	0.0474605	NM_025449
	Bmp6	6.05959	2.95835	-1.03443	0.0414462	NM_007556
	Rab11fip3	19.4117	9.47681	-1.03445	0.0242731	NM_153140,NM_001162868,NM_001162869
	Herc3	6.14313	2.9976	-1.03517	0.0229351	NM_028705
	Rmnd5a	31.9523	15.5883	-1.03545	0.0234846	NM_024288
	Nctc1	12.7932	6.24118	-1.03549	0.0272426	NR_002452
	Svil	24.7542	12.0687	-1.0364	0.0239943	NM_153153
	Nipal3	6.34515	3.09348	-1.03642	0.0198851	NM_028995
	Arap3	4.56359	2.22448	-1.0367	0.0210623	NM_139206,NM_001205336
	Abhd8	9.77067	4.76144	-1.03706	0.0311149	NM_022419
	Mospd1	19.4191	9.46088	-1.03743	0.0199413	NM_027409
	Klc2	15.8921	7.73185	-1.03942	0.030949	NM_008451,NR_045528
	Hlf	7.29995	3.55153	-1.03945	0.0199965	NM_172563
	Gfm1	42.4758	20.6646	-1.03948	0.029328	NM_138591
	Oaz2-ps	95.4511	46.4294	-1.03972	0.029878	NM_010952
	Mavs	19.543	9.50214	-1.04033	0.0273699	NM_001206382,NM_001206383,NM_001206385,NM_144888
	Ndufa9	220.494	107.164	-1.04091	0.0429661	NM_025358
	Dlst	127.902	62.1467	-1.04129	0.0405655	NM_030225
	Slc6a19	10.9035	5.29666	-1.04163	0.0331357	NM_028878
	Tmem62	7.29669	3.54078	-1.04317	0.0300331	NM_175285
	Timp2	59.2644	28.7303	-1.04459	0.0264949	NM_011594
	Sort1	13.6099	6.59083	-1.04613	0.0141402	NM_019972
	Tmem201	16.0573	7.77501	-1.04632	0.041847	NM_177672,NM_001025106
	Wipf1	4.91058	2.3769	-1.04681	0.0258895	NM_153138
	2310003L22Rik	8.71405	4.21581	-1.04753	0.0300679	NM_027093
	2310044G17Rik	14.1758	6.85644	-1.04789	0.0196135	NM_173735,NR_033623
	Cyb5r1	47.2662	22.8568	-1.04819	0.0195641	NM_028057
	Cnp	12.1669	5.88108	-1.04881	0.0337405	NM_001146318,NM_009923
	Flot2	25.6821	12.4072	-1.04959	0.0214686	NM_001040403,NM_008028
	2310061I04Rik	46.4659	22.4322	-1.0506	0.0150598	NM_001033630
	Tmem177	3.74655	1.80854	-1.05074	0.0474605	NM_175106
	Tomm40l	20.4517	9.86847	-1.05132	0.0180738	NM_001037170
	Ndufaf1	25.6445	12.3527	-1.05382	0.0223689	NM_027175
	Bckdha	78.006	37.5522	-1.05469	0.0179639	NM_007533
	1110002N22Rik	11.9443	5.74838	-1.0551	0.0375138	NM_183275
	Arhgap40	7.49742	3.60817	-1.05513	0.0397141	NM_001145015
	Btbd1	70.0907	33.7236	-1.05546	0.0234878	NM_146193
	Ndufb4	377.274	181.501	-1.05564	0.0153945	NM_026610
	Pigy	6.60632	3.17749	-1.05596	0.0199553	NM_025574
	Dhrs9	4.55021	2.18835	-1.05609	0.0493591	NM_175512
	Sox6	6.01497	2.8903	-1.05734	0.0232588	NM_001025560,NM_011445,NM_001025559
	Echs1	129.896	62.3968	-1.05782	0.0249787	NM_053119
	Epb4.1l3	2.63281	1.26468	-1.05783	0.0462748	NM_013813
	Atp5s	8.32775	3.99858	-1.05844	0.0490273	NM_026536
	Add3	12.7886	6.13321	-1.06014	0.024769	NM_001164100,NM_001164099,NM_001164101,NM_013758
	Rasip1	8.27924	3.97026	-1.06026	0.0260197	NM_028544
	D5Ertd579e	17.6976	8.48437	-1.06067	0.0136954	NM_001081232
	Svep1	1.50952	0.723437	-1.06115	0.0326654	NM_022814
	Aldh4a1	35.1652	16.8423	-1.06205	0.0154238	NM_175438
	Sod3	31.3407	14.9949	-1.06356	0.0124742	NM_011435
	Kdr	8.22089	3.92693	-1.06589	0.0138246	NM_010612
	Esam	19.6166	9.36992	-1.06596	0.0173894	NM_027102
	Smoc1	3.17445	1.51571	-1.06652	0.0471146	NM_001146217,NM_022316
	Cxxc5	7.49244	3.57552	-1.06728	0.034476	NM_133687
	Rassf3	16.1753	7.71794	-1.0675	0.0133709	NM_138956
	Urgcp	10.1931	4.86035	-1.06845	0.0429504	NM_001077661,NM_178623
	Abca5	1.68865	0.804986	-1.06884	0.0353908	NM_147219
	BC013529	39.2822	18.7239	-1.069	0.012727	NM_145418
	Sms	14.1856	6.76151	-1.06901	0.0135727	NM_009214
	Eps8l1	33.5037	15.9601	-1.06985	0.0246074	NM_026146
	Tcta	23.35	11.1194	-1.07034	0.0174005	NM_133986
	Il18	34.8021	16.568	-1.07078	0.0329997	NM_008360
	Nudt6	13.0648	6.21825	-1.0711	0.0437524	NM_153561
	Ppm1k	5.87152	2.7943	-1.07125	0.0172548	NM_175523
	Lypd5	84.3445	40.1043	-1.07254	0.0190544	NM_029806
	Trim7	21.342	10.1469	-1.07266	0.0185093	NM_053166
	Itga7	26.5936	12.6421	-1.07284	0.0145549	NM_008398
	Cdh13	23.082	10.9694	-1.07329	0.0136615	NM_019707
	2810453I06Rik	28.0597	13.3334	-1.07345	0.0282587	NM_026050,NM_133703
	Casq2	34.3255	16.308	-1.0737	0.0161119	NM_009814
	Gpc1	67.9179	32.2576	-1.07415	0.0247522	NM_016696
	Kcnma1	3.92986	1.86619	-1.07438	0.0431115	NM_001253358,NM_001253359,NM_001253360,NM_001253361,NM_001253362,NM_001253363,NM_001253364,NM_001253365,NM_001253366,NM_001253367,NM_001253368,NM_001253369,NM_001253370,NM_001253371,NM_001253372,NM_001253373,NM_001253374,NM_001253375,NM_001253376,NM_001253377,NM_001253378,NM_010610
	Apoo	64.1395	30.4336	-1.07555	0.039203	NM_001199337,NM_001199338,NM_001199339,NM_026673
	Gpr157	9.02867	4.27946	-1.07708	0.013508	NM_177366
	Il16	1.94507	0.921846	-1.07723	0.0495924	NM_010551
	2810432L12Rik	10.2576	4.85895	-1.07798	0.0195575	NM_025944
	Foxf2	6.73754	3.19019	-1.07858	0.0312417	NM_010225
	Gpr133	2.05676	0.973602	-1.07897	0.0461196	NM_001081342
	Tie1	12.3624	5.85188	-1.07898	0.0135948	NM_011587
	Tmem126a	62.2796	29.4735	-1.07934	0.0148865	NM_025460
	Acox1	60.0643	28.4076	-1.08023	0.0320501	NM_015729
	Rcn3	15.3943	7.28032	-1.08032	0.0306247	NM_026555
	Sema6a	2.06209	0.975016	-1.08061	0.0312706	NM_018744
	8430406I07Rik	4.43132	2.09406	-1.08144	0.0394513	NM_028984
	Sox18	7.03969	3.32284	-1.08309	0.0491031	NM_009236
	Nudt13	12.3953	5.84805	-1.08377	0.020522	NM_026341
	Angptl2	35.4558	16.717	-1.08471	0.0150936	NM_011923
	Ndufb3	329.205	155.203	-1.08483	0.0210817	NM_025597
	Zfp238	17.8758	8.42558	-1.08516	0.00913434	NM_013915,NM_001012330
	Mipep	21.3635	10.0688	-1.08526	0.015442	NM_027436,NR_040642
	Ifi205	8.40591	3.96159	-1.08532	0.0428552	NM_172648
	Gm20300	8.22006	3.87276	-1.08579	0.0227165	NR_045008
	Ppargc1b	3.70843	1.74665	-1.08622	0.0330604	NM_133249
	Sult1a1	10.9964	5.17583	-1.08717	0.0394368	NM_133670
	Serpina9	51.8127	24.3749	-1.08791	0.0150425	NM_027997
	Serpinb8	14.6178	6.87404	-1.0885	0.0427711	NM_001159748,NM_011459
	Ankrd35	17.0993	8.04065	-1.08855	0.0133289	NM_001081139
	Rnf123	23.8074	11.1924	-1.08889	0.0380512	NM_032543
	Trim35	26.6215	12.5146	-1.08898	0.0112252	NM_029979
	Prodh	8.0874	3.80013	-1.08963	0.0249115	NM_011172
	Myl9	58.1352	27.31	-1.08998	0.0179593	NM_172118
	Actn3	44.1441	20.7371	-1.09001	0.0243711	NM_013456
	Foxp2	1.81644	0.852077	-1.09206	0.0371358	NM_212435,NM_053242
	Rab12	46.2438	21.6867	-1.09245	0.0104151	NM_024448
	Ipo13	75.9763	35.6086	-1.09332	0.025018	NM_146152
	Ndufb10	529.986	248.331	-1.09369	0.0412132	NM_026684
	Axl	21.3157	9.98629	-1.09389	0.0297909	NM_001190974,NM_001190975,NM_009465
	Afap1l1	16.7994	7.86238	-1.09537	0.0104957	NM_178928
	Isoc2a	27.5728	12.9017	-1.09569	0.0226197	NM_001101598
	Abcb8	19.8997	9.3099	-1.09591	0.0109633	NM_029020
	Herpud1	83.7998	39.2026	-1.096	0.013069	NM_022331
	1700034H14Rik	20.0909	9.38952	-1.09742	0.0186059	NM_025969
	Itpr1	2.90682	1.35828	-1.09766	0.0145942	NM_010585
	Nr1d2	36.9183	17.2485	-1.09786	0.0134976	NM_011584
	Mib2	7.2854	3.40062	-1.09921	0.034502	NM_001256107,NM_001256108,NM_145124,NM_001256110
	Ndufa10	241.587	112.728	-1.09969	0.0285166	NM_024197
	L2hgdh	10.3858	4.84594	-1.09977	0.0129411	NM_145443
	C2cd2	12.7635	5.95391	-1.10011	0.0100237	NM_174847
	Dusp8	7.38823	3.44438	-1.10098	0.0124047	NM_008748
	Dynll2	97.7763	45.5699	-1.1014	0.0407279	NM_001168472,NM_001168471,NM_026556
	Tspan6	10.012	4.6641	-1.10206	0.0272823	NM_019656
	Mmaa	7.4998	3.49333	-1.10225	0.023479	NM_133823
	Rsph3b	23.2119	10.8117	-1.10227	0.0128782	NM_001083945
	Coq7	76.403	35.579	-1.1026	0.0133529	NM_009940
	A030009H04Rik	9.12093	4.24615	-1.10303	0.0339882	NR_027827
	Flcn	24.0604	11.1984	-1.10337	0.009357	NM_146018
	Rgs4	3.46813	1.6134	-1.10405	0.0472256	NM_009062
	Lyrm5	29.0928	13.5219	-1.10536	0.0151954	NM_133688,NM_001163628
	Plcl1	1.47473	0.685377	-1.10548	0.047088	NM_001114663
	Cbfa2t3	2.60711	1.2114	-1.10577	0.0430178	NM_001109873,NM_177289,NM_009824
	Kif16b	9.32405	4.3321	-1.10589	0.00997431	NM_001081133
	Epas1	45.6628	21.2088	-1.10636	0.0213477	NM_010137
	Slc25a42	13.3501	6.19809	-1.10696	0.0113813	NM_001007570
	Cd248	15.2918	7.09607	-1.10766	0.0140488	NM_054042
	Kcnc4	11.4275	5.29854	-1.10884	0.0127532	NM_145922
	Nrp1	13.2482	6.13872	-1.10979	0.0129505	NM_008737
	Gpc3	19.4174	8.99239	-1.11058	0.0116225	NM_016697
	Pcyt1a	24.2949	11.2488	-1.11088	0.0182832	NM_001163160,NM_001163159,NM_009981
	Pkn1	9.76693	4.51933	-1.1118	0.0345842	NM_177262,NM_001199593
	Klhl7	10.5904	4.89548	-1.11324	0.0117035	NM_001161800,NM_026448
	Slc25a19	10.6706	4.92583	-1.11521	0.0351241	NM_001252384,NM_001252394,NM_001252395,NM_001252396,NM_026071
	Gfpt2	5.9337	2.73894	-1.11531	0.0236947	NM_013529
	Dnajb2	37.8423	17.4561	-1.11627	0.0424387	NM_001159883,NM_001159884,NM_020266,NM_178055,NM_001159885
	2310022A10Rik	28.2833	13.0434	-1.11663	0.0204544	NM_175107,NM_001122767
	Krt32	15.978	7.36423	-1.11748	0.0315994	NM_001159374
	Fli1	3.00171	1.38348	-1.11748	0.0454476	NM_008026
	Sirt5	9.96649	4.58509	-1.12013	0.0341886	NM_178848
	Fxr1	81.3078	37.3558	-1.12206	0.0281442	NM_001113188,NM_001113189,NM_008053
	Egf	6.93442	3.18496	-1.1225	0.0153252	NM_010113
	Gpihbp1	28.4893	13.0709	-1.12406	0.0270518	NM_026730
	Prkaca	62.383	28.6104	-1.12461	0.0101358	NM_008854
	Rsph3a	20.0107	9.17317	-1.12528	0.0102088	NM_025789
	Hdac5	27.9884	12.8226	-1.12614	0.0290101	NM_001077696,NM_010412
	2410127L17Rik	51.0004	23.3521	-1.12696	0.00817223	NM_026120
	Fmod	3.04981	1.39644	-1.12697	0.049101	NM_021355
	Rab6b	2.87839	1.31685	-1.12817	0.0284295	NM_173781
	Mrps36	75.3947	34.4611	-1.12949	0.0093282	NM_001190264,NM_025369
	Ubxn2a	27.3164	12.4847	-1.12961	0.00907256	NM_145441
	Cisd1	141.761	64.7762	-1.12992	0.0170685	NM_134007
	Zfp768	12.3585	5.64536	-1.13036	0.0132469	NM_146202
	Fbln5	3.62928	1.65726	-1.13088	0.017649	NM_011812
	Dnase1l1	28.2238	12.8822	-1.13153	0.0134712	NM_001172154,NM_027109
	Slc26a9	6.45884	2.94326	-1.13386	0.0181279	NM_177243
	Cyp4b1	7.16608	3.26417	-1.13447	0.0317553	NM_007823
	Adcy4	4.63157	2.10968	-1.13448	0.0242674	NM_080435
	Acads	60.7705	27.6784	-1.13461	0.00946486	NM_007383
	Ap1s2	5.41701	2.46638	-1.1351	0.0226939	NM_026887
	Adcy6	10.9883	5.00101	-1.13568	0.00778079	NM_007405
	Klhl22	9.38716	4.27213	-1.13573	0.0142569	NM_145479
	Vgll2	6.98176	3.17685	-1.13599	0.0432933	NM_153786
	Ppfibp2	14.7134	6.69082	-1.13687	0.0314312	NM_008905,NM_001163557
	Kcnj8	11.3603	5.16562	-1.13699	0.0169755	NM_008428
	Lgals1	214.766	97.6378	-1.13725	0.0233278	NM_008495
	Krba1	5.56744	2.52951	-1.13816	0.00948706	NM_133922
	Sparcl1	91.2441	41.4531	-1.13825	0.0203599	NM_010097
	Aga	11.6315	5.27875	-1.13976	0.0263888	NM_001005847,NM_001205054
	Otud1	25.483	11.5645	-1.13984	0.00848418	NM_027715
	Cyb5d2	4.9186	2.23148	-1.14025	0.0325606	NM_001024926
	Cpt2	51.9622	23.5543	-1.14147	0.0104333	NM_009949
	Sord	41.6822	18.8828	-1.14236	0.00821503	NM_146126
	Acox2	5.83768	2.64448	-1.14241	0.0389046	NM_053115,NM_001161667
	Atg10	8.93193	4.04484	-1.14289	0.0308152	NM_025770
	Trim2	3.95614	1.7901	-1.14405	0.0164354	NM_030706
	AI607873	3.13087	1.41662	-1.14411	0.0323031	NM_001204910
	Ccbl2	9.3085	4.20782	-1.14547	0.0160771	NM_173763
	Eltd1	6.87929	3.1092	-1.14572	0.0118676	NM_133222
	Sh2d3c	5.64575	2.54946	-1.14697	0.0199809	NM_013781,NR_045535,NM_001252547
	Vdac3	198.482	89.6281	-1.14698	0.0260884	NM_001198998,NM_011696
	Ralgapa2	1.99346	0.899856	-1.14751	0.0162771	NM_001033348
	Atpaf1	20.3344	9.16668	-1.14945	0.00777382	NM_181040
	Rnase1	13.917	6.26906	-1.15052	0.0412895	NM_011271
	Ech1	292.506	131.745	-1.15072	0.0253762	NM_016772
	Nfatc1	8.77241	3.95095	-1.15077	0.0303008	NM_001164111,NM_001164112,NM_016791,NM_001164109,NM_001164110,NM_198429
	Il6st	33.1472	14.9235	-1.1513	0.0116687	NM_010560
	Napb	2.56374	1.15379	-1.15187	0.0387518	NM_019632
	Pcdh19	1.79117	0.805813	-1.15239	0.0439223	NM_001105245,NM_001105246
	Pgm2	97.8456	44.0089	-1.15271	0.0164102	NM_028132
	Dld	131.694	59.2296	-1.1528	0.021106	NM_007861
	Suclg1	196.992	88.5766	-1.15314	0.0205917	NM_019879
	Pdzd2	5.00083	2.24747	-1.15386	0.00702805	NM_001081064
	Thra	31.647	14.2136	-1.1548	0.00651951	NM_178060
	Mylk	5.99601	2.69263	-1.15499	0.00872701	NM_139300
	Vtn	10.0863	4.52698	-1.15578	0.0224277	NM_011707
	Grrp1	8.94956	4.01545	-1.15625	0.0433955	NM_001099296
	Trak1	39.7269	17.8232	-1.15636	0.0108744	NM_175114
	Fastk	92.2748	41.3983	-1.15637	0.00920373	NM_023229
	Retsat	35.3887	15.8733	-1.15668	0.00791074	NM_026159
	Pxmp4	14.8173	6.64478	-1.15699	0.0159322	NM_021534
	Polr3gl	22.0389	9.88008	-1.15746	0.0130573	NM_027241
	Plxdc1	3.86174	1.72844	-1.15978	0.0313293	NM_001163608,NM_028199
	Zfp521	1.95673	0.875703	-1.15993	0.0271508	NM_145492
	Paqr7	6.32417	2.8296	-1.16028	0.0298988	NM_027995
	Tpcn1	21.4299	9.57865	-1.16173	0.00652571	NM_145853
	1810049H13Rik	16.5336	7.38995	-1.16176	0.0432436	NM_025560
	Ube2b	147.929	66.1111	-1.16194	0.0246931	NM_009458
	Arhgef17	7.74088	3.45945	-1.16196	0.00649751	NM_001081116
	Pde6d	27.5	12.2853	-1.1625	0.0113318	NM_008801
	Akr1b10	28.5519	12.7362	-1.16465	0.0102433	NM_172398
	Nudt7	31.3086	13.9641	-1.16484	0.0102686	NM_024437,NM_024446
	Lipo1	4.33773	1.93285	-1.16621	0.0296273	NM_001013770
	Camkk1	7.92982	3.53251	-1.16659	0.0109563	NM_018883
	Ebf3	1.81158	0.806979	-1.16664	0.0377108	NM_001113414,NM_001113415,NM_010096
	Dysf	5.52836	2.46198	-1.16703	0.0107396	NM_021469,NM_001077694
	9630033F20Rik	12.6717	5.64023	-1.16779	0.00678763	NM_177003
	Pla2g12a	56.9565	25.3499	-1.16788	0.0108969	NM_183423,NM_023196
	Alpl	9.48945	4.22209	-1.16837	0.0125752	NM_007431
	Sod2	79.789	35.4536	-1.17026	0.0216387	NM_013671
	Olfml2b	10.4507	4.64123	-1.17102	0.00920661	NM_177068
	Myh11	14.9414	6.63526	-1.17109	0.00834371	NM_001161775,NM_013607
	Zfp346	8.85138	3.92806	-1.17209	0.0090496	NM_012017
	Zfp770	6.48803	2.87892	-1.17225	0.0100472	NM_175466
	Plk1s1	14.0301	6.22221	-1.17303	0.00987796	NM_001033298
	Foxo4	32.3955	14.3655	-1.17319	0.00781521	NM_018789
	Klf2	43.5623	19.2831	-1.17575	0.0218582	NM_008452
	Hspb8	196.042	86.7489	-1.17624	0.0275321	NM_030704
	Arl6ip5	93.9263	41.5571	-1.17643	0.00840272	NM_022992
	Ppm1l	13.6252	6.02333	-1.17764	0.00637082	NM_178726
	Hadh	165.6	73.2009	-1.17777	0.014188	NM_008212
	Dbt	12.3554	5.46141	-1.1778	0.00695626	NM_010022
	Mgp	157.693	69.6811	-1.17828	0.0100428	NM_008597
	Slc9a3r2	28.5966	12.6354	-1.17837	0.0215563	NM_023055,NM_023449
	Zfp423	1.32362	0.58459	-1.17899	0.0498758	NM_033327
	1110020G09Rik	9.01564	3.98183	-1.179	0.0087169	NM_001040395,NM_001085410
	Pex11a	9.40138	4.15158	-1.17921	0.0485075	NM_011068
	Cyc1	509.597	224.991	-1.17949	0.0331494	NM_025567
	Trak2	17.493	7.71277	-1.18146	0.0058285	NM_172406
	Brp44	217.492	95.8349	-1.18234	0.0173046	NM_027430
	Optn	14.6201	6.43895	-1.18306	0.00744973	NM_181848
	Tmem70	47.9962	21.1114	-1.1849	0.00739866	NM_026392,NM_027415
	Pi16	46.3574	20.3739	-1.18608	0.00821086	NM_023734
	D16H22S680E	33.0811	14.538	-1.18618	0.00885279	NM_138583
	Pdp1	21.4181	9.41199	-1.18626	0.0117261	NM_001098231,NM_001033453,NM_001098230
	Bcs1l	11.171	4.90818	-1.1865	0.0168603	NM_025784
	Zfp703	48.2121	21.1684	-1.18748	0.0181908	NM_001101502,NM_001110508
	Akt2	88.8399	38.9895	-1.18812	0.0165747	NM_007434,NM_001110208
	Pir	41.666	18.2861	-1.18813	0.00795802	NM_027153
	Lrrc17	4.40173	1.93081	-1.18887	0.0393676	NM_028977
	Ankrd2	28.5774	12.5347	-1.18894	0.00960223	NM_020033
	Chodl	3.90556	1.71303	-1.18897	0.0405798	NM_139134
	Pdgfra	7.24716	3.17837	-1.18913	0.0207098	NM_011058,NM_001083316
	Chrnb1	12.546	5.50183	-1.18924	0.0118517	NM_009601
	Rrm2b	6.69541	2.93366	-1.19047	0.00814565	NM_199476
	Gm561	54.3352	23.8011	-1.19086	0.02204	NM_001033297
	Hspb3	24.4243	10.6962	-1.19121	0.0283363	NM_019960
	Mllt3	13.134	5.74718	-1.19238	0.0135053	NM_027326,NM_029931
	Tmem64	14.4745	6.33368	-1.1924	0.00510645	NM_181401
	Gata2	3.49799	1.53035	-1.19267	0.0260482	NM_008090
	Fahd1	20.2826	8.87208	-1.1929	0.0106863	NM_023480
	Mllt11	17.8383	7.79975	-1.19348	0.00709798	NM_019914
	Mccc1	18.2079	7.96017	-1.19369	0.00735332	NM_023644
	Tuba8	105.334	45.9992	-1.19529	0.013076	NM_017379
	Arrdc2	15.453	6.74778	-1.1954	0.0103076	NM_027560
	Slc25a29	7.09364	3.09721	-1.19555	0.0218992	NM_181328
	Vamp1	6.34986	2.77071	-1.19647	0.0172389	NM_001080557,NM_009496
	Pcnt	10.8185	4.72044	-1.1965	0.00613914	NM_008787
	Dnm1	6.67662	2.9127	-1.19676	0.00994539	NM_010065
	Chchd3	154.708	67.4761	-1.1971	0.0124187	NM_025336
	Pdxk	8.52195	3.71491	-1.19786	0.00592787	NM_172134
	Rasal1	3.17239	1.38256	-1.19823	0.033891	NM_013832
	Slc25a20	40.515	17.6482	-1.19893	0.00526132	NM_020520
	Arhgap31	4.44533	1.93578	-1.19937	0.00709571	NM_020260
	Prx	8.46347	3.68221	-1.20068	0.00689007	NM_019412,NM_198048
	Itpkb	10.8374	4.71441	-1.20086	0.0103317	NM_001081175
	Ushbp1	4.98916	2.16952	-1.20142	0.0168722	NM_181418
	Cnst	14.7871	6.42904	-1.20167	0.00463858	NM_146105
	Sdhd	235.404	102.329	-1.20192	0.0136474	NM_025848
	St6galnac6	12.2819	5.33642	-1.20259	0.0243906	NM_001025310,NM_016973,NM_001025311
	Npepl1	45.6151	19.8165	-1.20281	0.00570267	NM_213733
	Mapt	6.56267	2.84998	-1.20333	0.0151851	NM_001038609,NM_010838
	Ace2	22.5113	9.77547	-1.20341	0.0298625	NM_001130513,NM_027286
	Emilin2	7.71803	3.35128	-1.20352	0.00816533	NM_145158
	Pcsk6	16.5837	7.19413	-1.20487	0.00500267	NM_011048
	Atp5j	506.847	219.829	-1.20517	0.03789	NM_016755
	Galnt5	2.25894	0.979282	-1.20585	0.0405549	NM_172855
	6430571L13Rik	9.15532	3.96373	-1.20775	0.0117849	NM_175486
	Zfp383	3.38881	1.46715	-1.20777	0.0354459	NM_001243908
	Cmklr1	4.23751	1.83437	-1.20793	0.0228649	NM_008153
	Ppap2b	39.6838	17.1728	-1.20843	0.00575666	NM_080555
	Cbx7	10.5228	4.54855	-1.21003	0.00745428	NM_144811
	Hadha	129.745	56.0469	-1.21098	0.0277618	NM_178878
	Itgb1bp2	88.2988	38.0844	-1.21319	0.012506	NM_013712
	Masp1	5.30746	2.28806	-1.21389	0.0213012	NM_008555
	Cd34	67.1395	28.9332	-1.21444	0.0210417	NM_001111059,NM_133654
	Prrx1	15.2477	6.56946	-1.21474	0.0188939	NM_001025570,NM_011127,NM_175686
	Pdhb	216.176	93.0884	-1.21553	0.0198452	NM_024221
	Cd59a	17.9819	7.73751	-1.21661	0.0211481	NM_001111060,NM_007652
	Itgbl1	3.15712	1.35844	-1.21665	0.0404391	NM_145467
	Adck1	12.9604	5.57648	-1.21668	0.00795077	NM_028105
	Pank4	14.7732	6.35582	-1.21683	0.00590513	NM_172990
	Zfp608	1.17477	0.505358	-1.217	0.0373972	NM_175751
	Ccpg1	31.1757	13.4108	-1.21703	0.0261229	NM_001114328,NM_028181
	Acadl	242.15	104.145	-1.2173	0.0249546	NM_007381
	Zeb1	5.4615	2.34872	-1.21742	0.00737772	NM_011546
	Mcee	63.1692	27.1461	-1.21848	0.00784727	NM_028626
	Hibadh	76.8157	33.0062	-1.21866	0.00529469	NM_145567
	Sorbs1	37.2024	15.9821	-1.21894	0.0156787	NM_178362,NM_001034962,NM_001034963,NM_009166,NM_001034964
	Oma1	16.3756	7.0327	-1.2194	0.00789594	NM_025909
	Mettl22	22.7236	9.75416	-1.2201	0.0092629	NM_146247
	Adamtsl3	1.43322	0.615128	-1.2203	0.0242919	NM_001190374
	2310050C09Rik	45.5748	19.5529	-1.22085	0.0145134	NM_025621
	Mxra7	7.05944	3.02656	-1.22187	0.0236237	NM_026280
	Fam55d	2.20659	0.945267	-1.22303	0.0395304	NM_172921
	Pde4b	14.242	6.0997	-1.22334	0.00973518	NM_019840,NM_001177982,NM_001177980,NM_001177983,NM_001177981
	Dcun1d2	20.186	8.64429	-1.22353	0.0204212	NM_001024504,NM_001042649,NM_001042650,NM_001042651
	Slc41a3	16.0798	6.88401	-1.22393	0.0126418	NM_027868,NM_001037493
	AW551984	1.57389	0.673391	-1.22481	0.0444209	NM_178737,NM_001199556
	Pdlim4	21.0992	9.02155	-1.22574	0.0157409	NM_019417
	Ramp2	36.6984	15.6805	-1.22675	0.0094146	NM_019444
	Pccb	42.0649	17.9723	-1.22684	0.00469702	NM_025835
	Dyrk1b	17.1726	7.33548	-1.22715	0.0131943	NM_010092,NM_001037957
	Fry	6.08148	2.59742	-1.22734	0.00398397	NM_172887
	Cdkn1c	23.4161	10.0008	-1.22739	0.0244243	NM_001161624,NM_009876
	Gstm7	6.87562	2.93568	-1.22779	0.0436651	NM_026672
	Mybpc2	66.3997	28.3387	-1.2284	0.0168509	NM_146189
	Zeb2	3.18956	1.36119	-1.22849	0.00887529	NM_015753
	Cfh	16.6809	7.11714	-1.22882	0.00435744	NM_009888
	Man2a2	18.4119	7.85293	-1.22933	0.00453509	NM_172903
	Dagla	1.61249	0.68765	-1.22955	0.028757	NM_198114
	Dand5	9.46927	4.0369	-1.23001	0.0266455	NM_201227,NR_033145
	Echdc3	4.92544	2.09953	-1.23019	0.0368025	NM_024208
	Fam195a	46.1902	19.6868	-1.23036	0.00832767	NM_026633
	Cdk14	1.25115	0.532978	-1.23111	0.0441386	NM_011074
	Rhobtb1	8.22121	3.50181	-1.23125	0.0168131	NM_001252636,NM_001081347,NM_001252637,NM_001252638
	Mrpl42	267.826	114.021	-1.23199	0.00632428	NM_026065
	Narf	16.6238	7.07521	-1.2324	0.00366868	NM_026272
	Mgrn1	25.0432	10.6585	-1.23242	0.0127053	NM_001252437,NM_029657
	Gpcpd1	38.1527	16.2165	-1.23432	0.0131048	NM_001042671,NM_001042672,NM_028802
	Bmp4	6.92215	2.9413	-1.23477	0.0181189	NM_007554
	Kat2b	16.4855	7.00302	-1.23515	0.00474514	NM_020005,NM_001190846
	Daglb	7.63208	3.24157	-1.23538	0.00872237	NM_144915
	Pptc7	30.5784	12.9757	-1.2367	0.00460502	NM_177242
	Uggt2	0.955913	0.405599	-1.23683	0.0415664	NM_001081252
	Klhdc2	41.7958	17.7316	-1.23703	0.00408409	NM_027117
	Acad11	20.8348	8.82496	-1.23933	0.00644895	NM_175324
	Fbln2	22.843	9.67476	-1.23945	0.00853524	NM_001081437,NM_007992
	Cyyr1	3.07516	1.30227	-1.23964	0.0494903	NM_144853
	Sulf1	3.33237	1.41059	-1.24025	0.0164023	NM_001198565,NM_001198566,NM_172294
	Sim2	21.0375	8.90511	-1.24026	0.00371322	NM_011377
	Nudt16	5.1757	2.1907	-1.24036	0.0329333	NM_029385
	3632451O06Rik	7.05157	2.9833	-1.24104	0.010805	NM_026142
	Lmod1	2.9684	1.25514	-1.24183	0.0191738	NM_053106
	Ttc28	2.75508	1.16333	-1.24383	0.00705768	NM_024477
	Aldh1a1	47.6848	20.1141	-1.24532	0.00426485	NM_013467
	Entpd2	12.8832	5.43307	-1.24565	0.00780499	NM_009849
	Sgcb	24.7853	10.4517	-1.24574	0.00369492	NM_011890
	Zcchc24	13.3309	5.62134	-1.24579	0.00354272	NM_001101433
	Fbxo32	31.0972	13.1116	-1.24594	0.00744163	NM_026346
	Pdhx	29.9106	12.5985	-1.2474	0.00368222	NM_175094
	Uchl1	7.32094	3.08347	-1.24747	0.0402513	NM_011670
	Zfp775	2.81675	1.18636	-1.24749	0.0229631	NM_173429
	Idh3g	260.701	109.709	-1.24871	0.0132858	NM_008323
	Cog6	23.0417	9.69111	-1.24952	0.003271	NM_026225
	1110038D17Rik	19.0261	8.00213	-1.24952	0.00354833	NM_175133
	Sdr39u1	69.9576	29.421	-1.24963	0.00405552	NM_001082975
	Tnfsf12	11.0061	4.62563	-1.25058	0.0490331	NM_011614
	Gnpat	60.0762	25.2388	-1.25115	0.00494466	NM_010322
	Aoc3	3.31152	1.39086	-1.25152	0.0153282	NM_009675
	Cygb	23.1849	9.73242	-1.25231	0.00504648	NM_030206
	Homer2	6.52491	2.73868	-1.25247	0.00455093	NM_001164087,NM_001164086,NM_011983
	Hspb2	63.732	26.7395	-1.25304	0.0293514	NM_001164708,NM_024441
	Sema3b	8.19567	3.43755	-1.25348	0.0299109	NM_001042779,NM_009153
	Stard7	94.7177	39.7188	-1.25381	0.01143	NM_139308
	Uqcrc2	314.107	131.705	-1.25394	0.0248898	NM_025899
	Dlg2	2.82352	1.18386	-1.254	0.0270897	NM_011807,NM_001243046,NM_001243047
	Sorbs2	4.13823	1.73403	-1.25489	0.022053	NM_001205219,NM_172752
	Mxra8	18.6129	7.79743	-1.25523	0.00434666	NM_024263
	Mut	23.2858	9.75401	-1.25538	0.00315642	NM_008650
	Obsl1	7.41319	3.10382	-1.25605	0.00477406	NM_178884
	Ubac1	37.7163	15.7871	-1.25644	0.0065299	NM_133835
	Nid1	12.9983	5.44071	-1.25646	0.00363863	NM_010917
	Gpr116	11.8765	4.96967	-1.25688	0.00331855	NM_001081178
	Gstk1	56.6574	23.7031	-1.25719	0.00670585	NM_029555
	Tead1	17.9505	7.50587	-1.25793	0.00873203	NM_001166584,NM_009346,NM_001166585
	Abi3bp	9.04918	3.78229	-1.25853	0.0180041	NM_001014399,NM_001014422,NM_001014423,NM_001014424,NM_178790
	Acaa2	209.269	87.4607	-1.25865	0.0141422	NM_177470
	Rnf157	2.06561	0.863109	-1.25895	0.0233659	NM_027258
	Npr1	4.86339	2.03168	-1.25929	0.010269	NM_008727
	Tmem37	10.0008	4.17416	-1.26056	0.0303279	NM_019432
	Amigo1	5.82754	2.43224	-1.2606	0.0181212	NM_001004293,NM_146137
	Ttc32	12.5568	5.23699	-1.26165	0.0218114	NM_029321
	Itga9	3.69209	1.53927	-1.26219	0.0268352	NM_133721,NM_001113514
	Scel	55.2232	23.0081	-1.26313	0.0078381	NM_022886
	Mef2d	34.6698	14.4422	-1.26339	0.00340622	NM_133665
	Cyp2s1	28.7936	11.9931	-1.26355	0.00558301	NM_028775
	Scara5	12.5433	5.22404	-1.26368	0.0118564	NM_001168318,NM_028903
	Slc46a3	5.13356	2.1358	-1.26518	0.0173281	NM_027872
	Vamp5	31.718	13.1947	-1.26534	0.0233561	NM_001080742,NM_016872
	Ppp1r3c	20.9319	8.70019	-1.26659	0.00985331	NM_016854
	She	1.94904	0.809836	-1.26706	0.0188011	NM_172530
	C030006K11Rik	22.2539	9.24522	-1.26728	0.00866494	NM_145472,NM_176828
	Ppap2a	39.4777	16.3889	-1.26832	0.0137069	NM_008903,NM_008247
	Pcca	15.8884	6.58467	-1.27079	0.00382319	NM_144844
	Myh14	30.7598	12.7457	-1.27103	0.0058484	NM_028021
	Coro2b	2.02813	0.839584	-1.27241	0.0310055	NM_175484
	Large	10.7183	4.43576	-1.27282	0.00385991	NM_010687
	Lrrn1	2.68316	1.11008	-1.27326	0.0211453	NM_008516
	Fundc2	46.3506	19.1365	-1.27626	0.00392102	NM_026126
	Pkig	74.0496	30.5612	-1.27679	0.00637636	NM_001039390,NM_001039391,NM_001164055,NM_011106,NM_001164053
	Sucla2	197.067	81.2816	-1.27768	0.022396	NM_011506
	Gucy1a3	3.10115	1.27891	-1.27789	0.0133145	NM_021896
	Plp1	8.31516	3.42579	-1.27931	0.0132924	NM_011123
	Cycs	181.585	74.7936	-1.27966	0.0272097	NM_007808
	Cgn	8.91217	3.66962	-1.28014	0.00536347	NM_001037711
	Emilin1	3.79847	1.56386	-1.28031	0.0162836	NM_133918
	Ptgr2	32.8892	13.5361	-1.2808	0.00526362	NM_001252625,NM_001252626,NM_029880
	Xkrx	6.48883	2.66987	-1.28119	0.0119895	NM_183319
	Serpinf1	60.0839	24.7174	-1.28145	0.005369	NM_011340
	Adcy5	1.35341	0.556567	-1.28197	0.0340482	NM_001012765
	Dact1	1.70466	0.700687	-1.28264	0.0344694	NM_001190466,NM_021532
	Nol3	22.2264	9.13451	-1.28288	0.0167417	NM_030152
	Dusp26	22.7777	9.35624	-1.28362	0.00691785	NM_025869
	Csrp2	27.1155	11.1356	-1.28394	0.00921335	NM_007792
	Tbc1d24	3.38931	1.39187	-1.28396	0.0207748	NM_001163847,NM_001163848,NM_001163849,NM_001163850,NM_001163851,NM_173186,NM_001163852,NM_001163853
	Twf2	79.2207	32.519	-1.28459	0.00572463	NM_011876
	Cd300lg	14.6537	6.01386	-1.2849	0.00759326	NM_001160711,NM_001160712,NM_001160713,NM_027987
	St3gal6	21.0821	8.65009	-1.28523	0.00472865	NM_018784
	Pgcp	9.35636	3.83898	-1.28523	0.0118983	NM_018755,NM_176073
	F3	51.151	20.9801	-1.28574	0.00316762	NM_010171
	Pxmp2	33.5536	13.7523	-1.28679	0.00955006	NM_008993
	Pik3ip1	12.2063	5.0025	-1.28691	0.00517456	NM_178149
	Ankrd23	121.07	49.6033	-1.28733	0.00512682	NM_153502
	Taco1	30.1967	12.3674	-1.28785	0.00377173	NM_027346
	Fam54b	53.2958	21.8278	-1.28786	0.00372386	NM_029759,NM_001256112
	D10Jhu81e	151.894	62.1831	-1.28847	0.00801259	NM_138601
	Gypc	12.0721	4.93609	-1.29024	0.00701512	NM_001048207
	Samd4	6.32468	2.58491	-1.29088	0.0102277	NM_001037221,NM_028966,NM_001163433
	Ppp2r3a	40.2443	16.4283	-1.2926	0.0127472	NM_001161362,NM_172144
	Prkag3	4.38582	1.78917	-1.29356	0.0221021	NM_153744
	Kank3	9.08892	3.70686	-1.29391	0.00692377	NM_030697
	Ankrd1	34.8659	14.2191	-1.29399	0.00656981	NM_013468
	Cd55	12.8226	5.22873	-1.29415	0.00564418	NM_010016
	Rusc2	11.0383	4.49882	-1.2949	0.00382404	NM_001037709,NM_199057
	Lipk	5.5368	2.2556	-1.29554	0.0178327	NM_001205349,NM_172837
	Hspa12b	5.06481	2.0628	-1.29591	0.011503	NM_028306
	Idh2	282.864	115.204	-1.29591	0.0208157	NM_173011
	Ntn1	7.78489	3.16912	-1.29659	0.00304554	NM_008744
	Tspan7	80.4607	32.7177	-1.29821	0.00268785	NM_019634
	Ppip5k1	22.0344	8.95891	-1.29836	0.0102643	NM_178795
	Hmgcs2	2.84611	1.15707	-1.29852	0.0225036	NM_008256
	Slc7a2	2.73397	1.11132	-1.29872	0.0105449	NM_007514,NM_001044740
	Scara3	10.1538	4.11938	-1.30152	0.00430147	NM_172604
	Lce1k	97.894	39.713	-1.30161	0.00724708	NM_001254760
	Egfl6	4.24188	1.7198	-1.30246	0.0201693	NM_019397
	Kprp	76.6921	31.0703	-1.30354	0.00953459	NM_028629
	Celf2	5.65589	2.28915	-1.30494	0.00660741	NM_001110228,NM_001160293,NM_010160,NM_001110231,NM_001110229,NM_001110230,NM_001160292,NM_001110232
[truncated: 1,381 more rows]
