# Supplementary material for: Gene expression profiling signatures for the diagnosis and prevention of oral cavity carcinogenesis-genome-wide analysis using RNA-seq technology
Source: Oncotarget. 2015 Jun 10;6(27):24424–35. doi: 10.18632/oncotarget.4420 (PMC4695195; doi:10.18632/oncotarget.4420)
Supplement: Supplementary file 5 [file oncotarget-06-24424-s005.xlsx]

## Sheet: 4-NQO
	Table S4 Pathways different in the 4-NQO(L) group vs. the UNT(L) group
	Decreased in the 4-NQO group vs. UNT group
	pathway name	set size	candidates contained	p-value	q-value	pathway source
	Metabolism	1386	248 (18.1%)	1.93e-24	1.85e-21	Reactome
	Pyruvate metabolism and Citric Acid (TCA) cycle	42	30 (71.4%)	1.37e-21	6.58e-19	Reactome
	The citric acid (TCA) cycle and respiratory electron transport	130	51 (42.1%)	6.4e-21	2.05e-18	Reactome
	Mitochondrial Fatty Acid Beta-Oxidation	15	15 (100.0%)	6.97e-16	1.68e-13	Reactome
	Valine, leucine and isoleucine degradation -Mus musculus (mouse)	53	28 (52.8%)	3.46e-15	6.66e-13	KEGG
	TCA Cycle	31	21 (67.7%)	9.64e-15	1.54e-12	Wikipathways
	Fatty Acid Beta Oxidation	34	21 (61.8%)	1.51e-13	2.07e-11	Wikipathways
	Fatty acid, triacylglycerol, and ketone body metabolism	85	32 (37.6%)	5.29e-12	6.36e-10	Reactome
	Citric acid cycle (TCA cycle)	20	15 (75.0%)	6.71e-12	7.17e-10	Reactome
	Propanoate metabolism -Mus musculus (mouse)	31	18 (58.1%)	3.75e-11	3.61e-09	KEGG
	Citrate cycle (TCA cycle) -Mus musculus (mouse)	32	18 (56.2%)	7.79e-11	6.81e-09	KEGG
	Branched-chain amino acid catabolism	17	13 (76.5%)	1.21e-10	9.67e-09	Reactome
	Pyruvate metabolism	20	13 (65.0%)	2.96e-09	2.19e-07	Reactome
	valine degradation	15	11 (73.3%)	7.35e-09	5.01e-07	MouseCyc
	Striated Muscle Contraction	44	19 (43.2%)	7.82e-09	5.01e-07	Wikipathways
	mitochondrial fatty acid beta-oxidation of saturated fatty acids	8	8 (100.0%)	8.46e-09	5.08e-07	Reactome
	Fatty acid oxidation	11	9 (81.8%)	3.78e-08	2.14e-06	Wikipathways
	Respiratory electron transport	74	23 (34.3%)	4.02e-08	2.15e-06	Reactome
	Regulation of pyruvate dehydrogenase (PDH) complex	12	9 (75.0%)	1.38e-07	6.76e-06	Reactome
	Vascular smooth muscle contraction -Mus musculus (mouse)	128	33 (25.8%)	1.47e-07	6.76e-06	KEGG
	Neuronal System	254	52 (20.6%)	1.48e-07	6.76e-06	Reactome
	Salivary secretion -Mus musculus (mouse)	77	24 (31.2%)	1.67e-07	7.29e-06	KEGG
	Respiratory electron transport, ATP synthesis by chemiosmotic coupling, and heat production by uncoupling proteins.	92	25 (30.1%)	1.95e-07	8.14e-06	Reactome
	Dilated cardiomyopathy -Mus musculus (mouse)	90	26 (29.2%)	2.19e-07	8.78e-06	KEGG
	Fatty acid degradation -Mus musculus (mouse)	48	18 (37.5%)	2.62e-07	9.69e-06	KEGG
	Muscle contraction	48	18 (37.5%)	2.62e-07	9.69e-06	Reactome
	Mitochondrial LC-Fatty Acid Beta-Oxidation	16	10 (62.5%)	3.69e-07	1.27e-05	Wikipathways
	TCA cycle variation III (eukaryotic)	16	10 (62.5%)	3.69e-07	1.27e-05	MouseCyc
	fatty acid £]-oxidation I	27	13 (48.1%)	3.97e-07	1.32e-05	MouseCyc
	aerobic respiration --electron donor II	86	23 (30.7%)	4.18e-07	1.34e-05	MouseCyc
	XPodNet -protein-protein interactions in the podocyte expanded by STRING	831	122 (14.7%)	1.94e-06	6.03e-05	Wikipathways
	Calcium signaling pathway -Mus musculus (mouse)	183	39 (21.4%)	2.02e-06	6.06e-05	KEGG
	isoleucine degradation	15	9 (60.0%)	2.38e-06	6.95e-05	MouseCyc
	Glycogen synthesis	9	7 (77.8%)	2.61e-06	7.38e-05	Reactome
	Electron Transport Chain	102	24 (27.0%)	3.1e-06	8.52e-05	Wikipathways
	Bile secretion -Mus musculus (mouse)	72	21 (29.2%)	3.27e-06	8.73e-05	KEGG
	Striated Muscle Contraction	28	12 (42.9%)	5.18e-06	0.000134	Reactome
	Gastric acid secretion -Mus musculus (mouse)	74	21 (28.4%)	5.29e-06	0.000134	KEGG
	aerobic respiration --electron donors reaction list	7	6 (85.7%)	5.69e-06	0.00014	MouseCyc
	Parkinson,s disease -Mus musculus (mouse)	143	30 (23.1%)	6.42e-06	0.000153	KEGG
	Calcium Regulation in the Cardiac Cell	150	33 (22.0%)	6.76e-06	0.000153	Wikipathways
	TCA cycle	13	8 (61.5%)	6.92e-06	0.000153	MouseCyc
	Circadian entrainment -Mus musculus (mouse)	99	25 (25.3%)	7.02e-06	0.000153	KEGG
	Potassium Channels	101	25 (25.3%)	7.02e-06	0.000153	Reactome
	Focal adhesion -Mus musculus (mouse)	206	41 (19.9%)	7.86e-06	0.000168	KEGG
	Insulin secretion -Mus musculus (mouse)	88	23 (26.1%)	8.77e-06	0.000171	KEGG
	Propionyl-CoA catabolism	5	5 (100.0%)	9.07e-06	0.000171	Reactome
	Beta oxidation of lauroyl-CoA to decanoyl-CoA-CoA	5	5 (100.0%)	9.07e-06	0.000171	Reactome
	Beta oxidation of decanoyl-CoA to octanoyl-CoA-CoA	5	5 (100.0%)	9.07e-06	0.000171	Reactome
	Beta oxidation of octanoyl-CoA to hexanoyl-CoA	5	5 (100.0%)	9.07e-06	0.000171	Reactome
	Beta oxidation of hexanoyl-CoA to butanoyl-CoA	5	5 (100.0%)	9.07e-06	0.000171	Reactome
	Increased in the 4-NQO group vs. the UNT group
	pathway name	set size	candidates contained	p-value	q-value	pathway source
	Cell Cycle, Mitotic	337	93 (27.8%)	3.97e-31	3.8e-28	Reactome
	Cell Cycle	408	101 (24.9%)	1.91e-29	8.48e-27	Reactome
	Mitotic M-M/G1 phases	202	69 (34.3%)	2.66e-29	8.48e-27	Reactome
	Mitotic Prometaphase	108	46 (42.6%)	1.8e-24	4.31e-22	Reactome
	Resolution of Sister Chromatid Cohesion	100	41 (41.0%)	3.54e-21	6.78e-19	Reactome
	M Phase	173	54 (31.4%)	4.84e-21	7.72e-19	Reactome
	Separation of Sister Chromatids	117	40 (34.2%)	2.35e-17	3.22e-15	Reactome
	Mitotic Metaphase and Anaphase	124	41 (33.1%)	3.67e-17	4.4e-15	Reactome
	Mitotic Anaphase	123	40 (32.5%)	1.73e-16	1.85e-14	Reactome
	Cell cycle	88	32 (37.2%)	2.38e-15	2.28e-13	Wikipathways
	Cell cycle -Mus musculus (mouse)	129	33 (25.6%)	1.24e-10	1.06e-08	KEGG
	DNA Replication	56	21 (37.5%)	1.33e-10	1.06e-08	Reactome
	Cell Cycle Checkpoints	74	24 (32.4%)	2.17e-10	1.6e-08	Reactome
	G2/M Checkpoints	44	18 (40.9%)	5.25e-10	3.59e-08	Reactome
	DNA Replication	41	17 (41.5%)	1.24e-09	7.94e-08	Wikipathways
	Cytokine-cytokine receptor interaction -Mus musculus (mouse)	266	49 (18.4%)	1.35e-09	8.08e-08	KEGG
	Activation of the pre-replicative complex	28	14 (50.0%)	1.79e-09	1.01e-07	Reactome
	Mitotic G1-G1/S phases	77	23 (30.3%)	2.4e-09	1.28e-07	Reactome
	G1/S Transition	54	19 (35.2%)	3.56e-09	1.8e-07	Reactome
	DNA Replication Pre-Initiation	34	15 (44.1%)	4.2e-09	1.91e-07	Reactome
	M/G1 Transition	34	15 (44.1%)	4.2e-09	1.91e-07	Reactome
	Kinesins	22	12 (54.5%)	7.33e-09	3.19e-07	Reactome
	TNF signaling pathway -Mus musculus (mouse)	111	27 (24.3%)	1.96e-08	8.14e-07	KEGG
	Synthesis of DNA	52	17 (32.7%)	8.33e-08	3.33e-06	Reactome
	DNA replication -Mus musculus (mouse)	36	14 (38.9%)	9.71e-08	3.72e-06	KEGG
	Senescence and Autophagy	98	24 (24.5%)	1.04e-07	3.85e-06	Wikipathways
	Condensation of Prometaphase Chromosomes	11	8 (72.7%)	1.1e-07	3.91e-06	Reactome
	Cytokines and Inflammatory Response (BioCarta)	27	12 (44.4%)	1.4e-07	4.78e-06	Wikipathways
	Activation of ATR in response to replication stress	37	14 (37.8%)	1.46e-07	4.81e-06	Reactome
	Costimulation by the CD28 family	55	17 (31.5%)	1.56e-07	4.97e-06	Reactome
	PD-1 signaling	15	9 (60.0%)	1.98e-07	6.09e-06	Reactome
	G1 to S cell cycle control	61	18 (29.5%)	2.03e-07	6.09e-06	Wikipathways
	S Phase	77	20 (26.0%)	4.34e-07	1.26e-05	Reactome
	DNA strand elongation	30	12 (40.0%)	5.65e-07	1.59e-05	Reactome
	Inflammatory bowel disease (IBD) -Mus musculus (mouse)	59	17 (28.8%)	6.46e-07	1.77e-05	KEGG
	Spinal Cord Injury	103	23 (22.8%)	7.78e-07	2.07e-05	Wikipathways
	Translocation of ZAP-70 to Immunological synapse	10	7 (70.0%)	1.1e-06	2.86e-05	Reactome
	Rheumatoid arthritis -Mus musculus (mouse)	84	20 (24.1%)	1.58e-06	3.99e-05	KEGG
	Chemokine receptors bind chemokines	58	16 (28.1%)	2.03e-06	4.98e-05	Reactome
	Unwinding of DNA	11	7 (63.6%)	2.84e-06	6.71e-05	Reactome
	Hematopoietic cell lineage -Mus musculus (mouse)	87	20 (23.3%)	2.87e-06	6.71e-05	KEGG
	Removal of licensing factors from origins	29	11 (37.9%)	3.15e-06	7.01e-05	Reactome
	Regulation of DNA replication	29	11 (37.9%)	3.15e-06	7.01e-05	Reactome
	NOD-like receptor signaling pathway -Mus musculus (mouse)	59	16 (27.1%)	3.34e-06	7.27e-05	KEGG
	Degradation of the extracellular matrix	75	18 (24.0%)	5.57e-06	0.000119	Reactome
	p53 signaling pathway -Mus musculus (mouse)	69	17 (24.6%)	6.92e-06	0.000144	KEGG
	Assembly of the pre-replicative complex	21	9 (42.9%)	7.76e-06	0.000158	Reactome
	_x0001_
