# Supplementary material for: Gene expression profiling signatures for the diagnosis and prevention of oral cavity carcinogenesis-genome-wide analysis using RNA-seq technology
Source: Oncotarget. 2015 Jun 10;6(27):24424–35. doi: 10.18632/oncotarget.4420 (PMC4695195; doi:10.18632/oncotarget.4420)
Supplement: Supplementary file 6 [file oncotarget-06-24424-s006.xlsx]

## Sheet: Sheet1
	Table S5 Comparison of the changes in gene transcript levels between the 4-NQO(L) group (vs. the UNT(L) group) and human tongue tumors (vs.normal tissue)
					Oncomine (Tumor vs. Normal)
	Categories	Gene	4-NQO(L)/UNT(L)	In human tumor: red, high, blue, low						p value	Ref-Seq_id
				1	2	3	4	5
	Growth factors	Tgfa	3.18176							2.32e-08	NM_031199
		Tgfb1	2.0191							2.95e-05	NM_011577
	Hif1a pathway	Hif1a	8.73059							8.42e-06	NM_010431
		Slc2a1	16.9371							8.11e-06	NM_011400
		Slc16a3	2.67758							0.003	NM_030696,NM_001038653,NM_001038654
	TCA cycle	Idh2	0.412918							0.000179	NM_173011
		PDHA1	0.394307							0.016	NM_008810
		SDHB	0.395506							0.011	NM_023374
		SDHD	0.440713							0.032	NM_025848
	OX-PHOS	Ndufa1	0.51436							0.031	NM_019443
		Ndufaf1	0.4817							0.002	NM_027175
		Ndufs1	0.3813							0.049	NM_001160038,NM_001160039,NM_001160040,NM_145518
		PPARGC1A	0.2938							0.105	NM_008904,NR_027710
	Inflammatory factors	IL1A	3.5208							0.033	NM_010554
		IL1B	56.1994							0.001	NM_008361
		IL6	25.6099							0.017	NM_031168
		Ptgs2	18.5579							0.00012	NM_011198
	Cell cycle progression	Aurka	4.8976							7.6e-07	NM_011497
		Aurkb	6.77682							1.86e-06	NM_011496
		Cyclin A2	4.55699							6.55e-08	NM_009828
		Cyclin B1	8.7615							8.23e-08	NM_172301
		Cyclin B2	5.7248							1.86e-10	NM_007630
		Cyclin E1	7.64835							2.87e-08	NM_007633
		Cyclin F	5.78984							0.004	NM_007634
		Cdc20	9.75987							0.00032	NM_023223
		Cdc25b	3.27881							6.69e-09	NM_001111075,NM_023117
		Cdc25c	7.67547							0.013	NM_009860
		Cdk1	8.25276							2.65e-06	NM_007659
		Cdk6	6.08137							0.053	NM_009873
		Cenpa	5.5993							0.058	NM_007681
		Tk1	5.27722							8.48e-06	NM_009387
	DNA replication	DNA2	2.9337							0.007	NM_177372
		Lig1	3.1169							0.002	NM_001199310,NM_010715,NM_001083188
		Mcm2	2.55071							2.91e-08	NM_008564
		Mcm3	2.91704							0.000866	NM_008563
		Mcm4	2.94538							0.018	NM_008565
		Mcm5	5.0781							0.082	NM_008566
		Mcm6	2.3338							0.134	NM_008567
		Mcm7	2.6601							9.58e-09	NM_008568
		Mcm10	7.94834							0.000246	NM_027290
		POLA1	2.22403							0.013	NM_008892
		POLE	3.4307							0.008	NM_011132
		POLE2	3.1462							0.005	NM_011133
		Prim2	2.71434							0.002	NM_008922
		Rfc5	2.76468							8.38e-08	NM_028128
		Smc4	2.76156							0.137	NM_133786
		TOP2a	7.96089							3.87e-05	NM_011623
	ECM and basement	Cd44	3.0063							0.026	NM_001039150,NM_001039151,NM_001177785,NM_001177786,NM_001177787,NM_009851
	membrane	E-cadherin	2.38555							0.164	NM_009864
		P-cadherin	10.2655							6.35e-09	NM_007665,NM_001037809
		Integrin alpha-6	5.12714							2.3e-11	NM_008397
		JAM2	0.260138							0.018	NM_023844
		JAM3	0.363724							4.12e-05	NM_023277
		LAMA2	0.3344							4.06e-05	NM_008481
		LAMB2	0.3455							0.059	NM_008483
		Mmp3	7.65645							5.72e-10	NM_010809
		Mmp9	5.58676							0.001	NM_013599
		Mmp10	693.122							1.11e-09	NM_019471
		Mmp12	34.0464							6.19e-06	NM_008605
		Mmp13	77.5817							2.61e-06	NM_008607
		Mmp14	2.57466							0.003	NM_008608
		Snail 2	4.70474							2.14e-06	NM_011415
		Tenacin C	3.98389							2.28e-08	NM_011607
		Legend			0	25	10	5	1	%
		1. Tongue Squamous Cell Carcinoma vs. Normal
		Estilo Head-Neck, BMC Cancer, 2009			0	25	10	5	1	%
		2. Tongue Squamous Cell Carcinoma vs. Normal
		Kuriakose Head-Neck, Cell Mol Life Sci, 2004				not measured
		3. Tongue Carcinoma vs. Normal
		Pyeon Multi-cancer, Cancer Res, 2007
		4. Tongue Squamous Cell Carcinoma vs. Normal
		Talbot Lung, Cancer Res, 2005
		5. Tongue Squamous Cell Carcinoma vs. Normal
		Ye Head-Neck, BMC Genomics, 2008
		The p-Value for a gene is its p-Value for the median-ranked analysis.
