# Supplementary material for: Gene expression profiling signatures for the diagnosis and prevention of oral cavity carcinogenesis-genome-wide analysis using RNA-seq technology
Source: Oncotarget. 2015 Jun 10;6(27):24424–35. doi: 10.18632/oncotarget.4420 (PMC4695195; doi:10.18632/oncotarget.4420)
Supplement: Supplementary file 7 [file oncotarget-06-24424-s007.xlsx]

## Sheet: 4-NQO
	Table S6 Pathways different in human head and neck cancer vs. normal group
	Decreased in human head and neck cancer vs. normal group
	pathway name	set size	candidates contained	p-value	q-value	pathway source
	Fatty acid metabolism -Homo sapiens (human)	44	17 (38.6%)	1.79e-13	1.78e-10	KEGG
	Metabolism	1374	104 (7.6%)	1.95e-12	9.37e-10	Reactome
	Valine, leucine and isoleucine degradation -Homo sapiens (human)	44	16 (36.4%)	2.82e-12	9.37e-10	KEGG
	Propanoate metabolism	18	11 (61.1%)	6.23e-12	1.55e-09	EHMN
	Saturated fatty acids beta-oxidation	25	12 (48.0%)	3.09e-11	6.16e-09	EHMN
	Mono-unsaturated fatty acid beta-oxidation	21	11 (52.4%)	6.21e-11	8.9e-09	EHMN
	Propanoate metabolism -Homo sapiens (human)	32	13 (40.6%)	6.26e-11	8.9e-09	KEGG
	Valine, leucine and isoleucine degradation	50	14 (28.0%)	3.46e-09	4.3e-07	EHMN
	Fatty acid Metabolism	13	8 (61.5%)	5.02e-09	5.56e-07	SMPDB
	Valine, Leucine and Isoleucine Degradation	30	11 (36.7%)	7.02e-09	6.95e-07	SMPDB
	The citric acid (TCA) cycle and respiratory electron transport	136	22 (16.4%)	7.68e-09	6.95e-07	Reactome
	Propanoate metabolism	25	10 (40.0%)	1.29e-08	1.07e-06	INOH
	Respiratory electron transport, ATP synthesis by chemiosmotic coupling, and heat production by uncoupling proteins.	97	18 (18.9%)	1.81e-08	1.38e-06	Reactome
	Mitochondrial LC-Fatty Acid Beta-Oxidation	16	8 (50.0%)	4.53e-08	3.22e-06	Wikipathways
	Electron Transport Chain	104	18 (17.3%)	7.84e-08	5.2e-06	Wikipathways
	Di-unsaturated fatty acid beta-oxidation	23	9 (39.1%)	8.84e-08	5.5e-06	EHMN
	Valine Leucine Isoleucine degradation	32	10 (31.2%)	1.99e-07	1.14e-05	INOH
	Fatty acid, triacylglycerol, and ketone body metabolism	89	16 (18.2%)	2.06e-07	1.14e-05	Reactome
	Propanoate Metabolism	14	7 (50.0%)	3.31e-07	1.73e-05	SMPDB
	Mitochondrial Fatty Acid Beta-Oxidation	15	7 (46.7%)	5.99e-07	2.98e-05	Reactome
	Metabolism of amino acids and derivatives	146	20 (13.8%)	7.02e-07	3.33e-05	Reactome
	Cytoplasmic Ribosomal Proteins	88	15 (17.0%)	1.18e-06	5.32e-05	Wikipathways
	Leukotriene metabolism	101	16 (15.8%)	1.43e-06	6.21e-05	EHMN
	Peroxisomal beta-oxidation of tetracosanoyl-CoA	4	4 (100.0%)	2.19e-06	9.1e-05	Wikipathways
	Oxidative phosphorylation -Homo sapiens (human)	133	18 (13.6%)	3e-06	0.000119	KEGG
	Pyruvate metabolism	34	9 (26.5%)	3.89e-06	0.000143	INOH
	Fatty Acid Beta Oxidation	34	9 (26.5%)	3.89e-06	0.000143	Wikipathways
	mitochondrial fatty acid beta-oxidation of saturated fatty acids	8	5 (62.5%)	4.27e-06	0.000145	Reactome
	Dimethyl-branched-chain fatty acid mitochondrial beta-oxidation	13	6 (46.2%)	4.36e-06	0.000145	EHMN
	Trihydroxycoprostanoyl-CoA beta-oxidation	13	6 (46.2%)	4.36e-06	0.000145	EHMN
	Metabolism of lipids and lipoproteins	478	39 (8.2%)	7.06e-06	0.000226	Reactome
	Omega-6 fatty acid metabolism	28	8 (28.6%)	7.28e-06	0.000226	EHMN
	fatty acid £]-oxidation VI (peroxisome)	21	7 (33.3%)	8.85e-06	0.000267	HumanCyc
	beta-Alanine metabolism -Homo sapiens (human)	29	8 (27.6%)	9.71e-06	0.000284	KEGG
	_x001C_
	Increased in human head and neck cancer vs. normal group
	pathway name	set size	candidates contained	p-value	q-value	pathway source
	Extracellular matrix organization	152	77 (50.7%)	1.62e-27	3.4e-24	Reactome
	Collagen formation	88	54 (61.4%)	4.82e-25	5.05e-22	Reactome
	Cell Cycle	432	133 (31.1%)	5.44e-21	3.8e-18	Reactome
	Collagen biosynthesis and modifying enzymes	65	40 (61.5%)	6.09e-19	3.19e-16	Reactome
	Beta1 integrin cell surface interactions	66	39 (59.1%)	1.27e-17	5.33e-15	PID
	Chromosome Maintenance	115	52 (45.2%)	2.91e-16	1.02e-13	Reactome
	ECM-receptor interaction -Homo sapiens (human)	87	43 (50.0%)	1.2e-15	3.59e-13	KEGG
	Assembly of collagen fibrils and other multimeric structures	44	29 (65.9%)	3.01e-15	7.87e-13	Reactome
	Amyloids	65	35 (53.8%)	3e-14	6.55e-12	Reactome
	Systemic lupus erythematosus -Homo sapiens (human)	138	54 (40.3%)	3.13e-14	6.55e-12	KEGG
	Cell Cycle, Mitotic	343	99 (29.3%)	6.04e-14	1.15e-11	Reactome
	Mitotic M-M/G1 phases	204	69 (34.3%)	1.14e-13	1.99e-11	Reactome
	Meiosis	79	38 (48.1%)	2.68e-13	4.32e-11	Reactome
	DNA Replication	59	32 (54.2%)	2.93e-13	4.39e-11	Reactome
	Meiotic Recombination	66	34 (51.5%)	3.87e-13	5.07e-11	Reactome
	RNA Polymerase I Promoter Opening	66	34 (51.5%)	3.87e-13	5.07e-11	Reactome
	Telomere Maintenance	81	38 (46.9%)	7.25e-13	8.93e-11	Reactome
	Integrin	126	49 (39.2%)	1.68e-12	1.95e-10	INOH
	Cytokine-cytokine receptor interaction -Homo sapiens (human)	267	80 (30.2%)	3.06e-12	3.38e-10	KEGG
	DNA strand elongation	31	21 (67.7%)	9.64e-12	1.01e-09	Reactome
	Synthesis of DNA	53	28 (52.8%)	2.11e-11	2.11e-09	Reactome
	S Phase	78	35 (44.9%)	2.87e-11	2.73e-09	Reactome
	DNA Replication	42	24 (57.1%)	6.4e-11	5.83e-09	Wikipathways
	Meiotic Synapsis	46	25 (54.3%)	1.12e-10	9.81e-09	Reactome
	Mitotic Prometaphase	114	43 (37.7%)	1.68e-10	1.41e-08	Reactome
	Unwinding of DNA	11	11 (100.0%)	3.61e-10	2.8e-08	Reactome
	Unwinding of DNA	11	11 (100.0%)	3.61e-10	2.8e-08	PID
	G1/S Transition	63	29 (46.8%)	4.22e-10	3.16e-08	Reactome
	GPCR ligand binding	421	105 (24.9%)	5.05e-10	3.65e-08	Reactome
	Cell cycle	101	39 (38.6%)	5.33e-10	3.72e-08	Wikipathways
	Type II interferon signaling (IFNG)	37	21 (56.8%)	1.21e-09	8.1e-08	Wikipathways
	Activation of the pre-replicative complex	31	19 (61.3%)	1.24e-09	8.1e-08	Reactome
	RNA Polymerase I Chain Elongation	84	34 (40.5%)	1.6e-09	1.01e-07	Reactome
	Class A/1 (Rhodopsin-like receptors)	317	83 (26.2%)	3.15e-09	1.94e-07	Reactome
	Primary immunodeficiency -Homo sapiens (human)	36	20 (55.6%)	5.02e-09	2.91e-07	KEGG
	Deposition of New CENPA-containing Nucleosomes at the Centromere	36	20 (55.6%)	5.02e-09	2.91e-07	PID
	Packaging Of Telomere Ends	53	25 (47.2%)	5.47e-09	2.91e-07	Reactome
	Resolution of Sister Chromatid Cohesion	104	38 (36.5%)	5.5e-09	2.91e-07	Reactome
	Activation of the pre-replicative complex	30	18 (60.0%)	5.54e-09	2.91e-07	PID
	IL12-mediated signaling events	66	28 (43.8%)	5.55e-09	2.91e-07	PID
	Mitotic Prometaphase	88	34 (38.6%)	6.69e-09	3.42e-07	PID
	Deposition of New CENPA-containing Nucleosomes at the Centromere	37	20 (54.1%)	9.5e-09	4.42e-07	Reactome
	Nucleosome assembly	37	20 (54.1%)	9.5e-09	4.42e-07	Reactome
	DNA Replication Pre-Initiation	37	20 (54.1%)	9.5e-09	4.42e-07	Reactome
	M/G1 Transition	37	20 (54.1%)	9.5e-09	4.42e-07	Reactome
	G2/M Checkpoints	44	22 (50.0%)	1.17e-08	5.31e-07	Reactome
	Natural killer cell mediated cytotoxicity -Homo sapiens (human)	140	45 (32.6%)	1.37e-08	6.13e-07	KEGG
	Integrin cell surface interactions	55	25 (45.5%)	1.41e-08	6.16e-07	PID
	Generation of second messenger molecules	15	12 (80.0%)	1.51e-08	6.45e-07	PID
	RNA Polymerase I Promoter Clearance	91	34 (37.4%)	1.82e-08	7.61e-07	Reactome
	Mitotic G1-G1/S phases	88	33 (37.9%)	1.9e-08	7.82e-07	Reactome
	Synthesis of DNA	13	11 (84.6%)	2.15e-08	8.66e-07	Wikipathways
	FOXM1 transcription factor network	42	21 (50.0%)	2.51e-08	9.77e-07	PID
	Degradation of the extracellular matrix	49	23 (46.9%)	2.52e-08	9.77e-07	Reactome
	Protein digestion and absorption -Homo sapiens (human)	88	33 (37.5%)	2.65e-08	1.01e-06	KEGG
	Hemostasis	472	108 (23.1%)	2.89e-08	1.08e-06	Reactome
	Focal Adhesion	184	54 (29.3%)	3.2e-08	1.18e-06	Wikipathways
	RNA Polymerase I Transcription	93	34 (36.6%)	3.43e-08	1.24e-06	Reactome
	DNA replication -Homo sapiens (human)	36	19 (52.8%)	3.76e-08	1.34e-06	KEGG
	Cell cycle -Homo sapiens (human)	124	41 (33.1%)	3.87e-08	1.35e-06	KEGG
	Activation of ATR in response to replication stress	33	18 (54.5%)	4.38e-08	1.51e-06	PID
	PLK1 signaling events	44	21 (47.7%)	7.11e-08	2.33e-06	PID
	Syndecan-1-mediated signaling events	44	21 (47.7%)	7.11e-08	2.33e-06	PID
	Beta3 integrin cell surface interactions	44	21 (47.7%)	7.11e-08	2.33e-06	PID
	Immunoregulatory interactions between a Lymphoid and a non-Lymphoid cell	56	24 (43.6%)	7.26e-08	2.34e-06	PID
	Graft-versus-host disease -Homo sapiens (human)	45	20 (48.8%)	9.21e-08	2.92e-06	KEGG
	Focal adhesion -Homo sapiens (human)	206	57 (27.8%)	1.07e-07	3.27e-06	KEGG
	Integrin cell surface interactions	84	31 (36.9%)	1.07e-07	3.27e-06	Reactome
	Cell adhesion molecules (CAMs) -Homo sapiens (human)	146	44 (31.0%)	1.08e-07	3.27e-06	KEGG
	Activation of ATR in response to replication stress	38	19 (50.0%)	1.17e-07	3.5e-06	Reactome
	M Phase	172	49 (29.0%)	2.08e-07	6.15e-06	Reactome
	Type I diabetes mellitus -Homo sapiens (human)	47	20 (46.5%)	2.49e-07	7.24e-06	KEGG
	PI3K-Akt signaling pathway -Homo sapiens (human)	346	82 (23.9%)	3e-07	8.61e-06	KEGG
	Degradation of collagen	33	17 (51.5%)	3.14e-07	8.89e-06	Reactome
	GPCRs, Class A Rhodopsin-like	259	66 (25.5%)	3.9e-07	1.09e-05	Wikipathways
	Urokinase-type plasminogen activator (uPA) and uPAR-mediated signaling	44	20 (45.5%)	3.97e-07	1.09e-05	PID
	Measles -Homo sapiens (human)	134	41 (30.6%)	4.25e-07	1.16e-05	KEGG
	G1 to S cell cycle control	68	26 (38.2%)	5.06e-07	1.36e-05	Wikipathways
	Cell Cycle Checkpoints	79	28 (36.4%)	6.24e-07	1.65e-05	Reactome
	Activation of Matrix Metalloproteinases	31	16 (51.6%)	6.8e-07	1.78e-05	Reactome
	PD-1 signaling	7	7 (100.0%)	9.88e-07	2.49e-05	PID
	Translocation of ZAP-70 to Immunological synapse	7	7 (100.0%)	9.88e-07	2.49e-05	PID
	TCR signaling	7	7 (100.0%)	9.88e-07	2.49e-05	PID
	Phosphorylation of CD3 and TCR zeta chains	9	8 (88.9%)	1.08e-06	2.69e-05	PID
	Inflammatory Response Pathway	32	16 (50.0%)	1.19e-06	2.92e-05	Wikipathways
	Hematopoietic cell lineage -Homo sapiens (human)	88	30 (34.1%)	1.23e-06	3e-05	KEGG
	Peptide ligand-binding receptors	195	52 (26.7%)	1.56e-06	3.75e-05	Reactome
	Interferon alpha-beta signaling	26	14 (53.8%)	1.77e-06	4.2e-05	Wikipathways
	Separation of Sister Chromatids	125	37 (30.1%)	2.42e-06	5.7e-05	Reactome
	Pathways in cancer -Homo sapiens (human)	327	76 (23.2%)	2.58e-06	6e-05	KEGG
	Alcoholism -Homo sapiens (human)	180	48 (26.8%)	3.29e-06	7.57e-05	KEGG
	Mitotic Metaphase and Anaphase	137	39 (28.9%)	3.93e-06	8.96e-05	Reactome
	APC-C-mediated degradation of cell cycle proteins	10	8 (80.0%)	4.74e-06	0.000107	Wikipathways
	Gastric cancer network 1	28	14 (50.0%)	5.58e-06	0.000124	Wikipathways
	Cell surface interactions at the vascular wall	97	30 (31.9%)	5.75e-06	0.000125	Reactome
	GPCR signaling-G alpha i	262	63 (24.0%)	5.81e-06	0.000125	INOH
	GPCR signaling-pertussis toxin	262	63 (24.0%)	5.81e-06	0.000125	INOH
	Chemokine receptors bind chemokines	59	22 (37.3%)	6.13e-06	0.000131	Reactome
	Aurora B signaling	43	18 (41.9%)	6.44e-06	0.000135	PID
	Allograft Rejection	72	25 (34.7%)	6.45e-06	0.000135	Wikipathways
	GPCR signaling-G alpha q	274	65 (23.7%)	6.69e-06	0.000139	INOH
	IL12 signaling mediated by STAT4	32	15 (46.9%)	7.13e-06	0.000146	PID
	Amoebiasis -Homo sapiens (human)	109	33 (30.3%)	7.19e-06	0.000146	KEGG
	Small cell lung cancer -Homo sapiens (human)	86	28 (32.6%)	7.62e-06	0.000154	KEGG
	chondroitin sulfate biosynthesis (late stages)	14	9 (69.2%)	7.96e-06	0.000159	HumanCyc
	Telomere C-strand (Lagging Strand) Synthesis	22	12 (54.5%)	8.3e-06	0.000164	Reactome
	Mitotic Anaphase	136	38 (28.4%)	8.42e-06	0.000165	Reactome
	Beta2 integrin cell surface interactions	29	14 (48.3%)	9.42e-06	0.000178	PID
	Antigen processing-Cross presentation	29	14 (48.3%)	9.42e-06	0.000178	Reactome
	Removal of licensing factors from origins	29	14 (48.3%)	9.42e-06	0.000178	Reactome
	Regulation of DNA replication	29	14 (48.3%)	9.42e-06	0.000178	Reactome
